# Supplementary material for: Genome-wide identification and functional analysis of ARF transcription factors in Brassica juncea var. tumida
Source: PLoS One. 2020 Apr 22;15(4):e0232039. doi: 10.1371/journal.pone.0232039 (PMC7176091; doi:10.1371/journal.pone.0232039)
Supplement: S1 Table — (XLSX) [file pone.0232039.s001.xlsx]

## Sheet: S1 Table 
S1 Table. Gene name and ID of ARFs in B. juncea, Arabidopsis and B. napus.
Gene name	Gene ID	Gene name	Gene ID	Gene name	Gene ID
AtARF1	AT1G59750	BnARF1a	GSBRNA2T00054908001	BjARF1a_A	BjuA005337
AtARF2	AT5G62000	BnARF1b	GSBRNA2T00044118001	BjARF1a_O	BjuO001242
AtARF3	AT2G33860	BnARF1c	GSBRNA2T00037198001	BjARF2a_A	BjuA000269
AtARF4	AT5G60450	BnARF2a	GSBRNA2T00146165001	BjARF2a_B	BjuB027241
AtARF5	AT1G19850	BnARF2b	GSBRNA2T00094679001	BjARF2b_A	BjuA022872
AtARF6	AT1G30330	BnARF2c	GSBRNA2T00060504001	BjARF2b_B	BjuB020448
AtARF7	AT5G20730	BnARF2d	GSBRNA2T00145752001	BjARF2c_A	BjuA032544
AtARF8	AT5G37020	BnARF2e	GSBRNA2T00109795001	BjARF2c_B	BjuB039668
AtARF9	AT4G23980	BnARF3a	GSBRNA2T00064571001	BjARF3a_A	BjuA016899
AtARF10	AT2G28350	BnARF3b	GSBRNA2T00095276001	BjARF3a_B	BjuB026602
AtARF11	AT2G46530	BnARF3c	GSBRNA2T00038829001	BjARF3b_A	BjuA018466
AtARF12	AT1G34310	BnARF4a	GSBRNA2T00133089001	BjARF3b_O	BjuO007821
AtARF13	AT1G34170	BnARF4b	GSBRNA2T00047861001	BjARF4a_A	BjuA038747
AtARF14	AT1G35540	BnARF5a	GSBRNA2T00042975001	BjARF4a_B	BjuB034138
AtARF15	AT1G35520	BnARF5b	GSBRNA2T00067779001	BjARF5a_A	BjuA008875
AtARF16	AT4G30080	BnARF5c	GSBRNA2T00139470001	BjARF5a_B	BjuB005807
AtARF17	AT1G77850	BnARF5d	GSBRNA2T00036420001	BjARF5b_A	BjuA026141
AtARF18	AT3G61830	BnARF5e	GSBRNA2T00112376001	BjARF5b_B	BjuB043428
AtARF19	AT1G19220	BnARF5f	GSBRNA2T00030648001	BjARF5c_A	BjuA030401
AtARF20	AT1G35240	BnARF6a	GSBRNA2T00031225001	BjARF5c_O	BjuO010408
AtARF21	AT1G34410	BnARF6b	GSBRNA2T00113721001	BjARF6a_A	BjuA029862
AtARF22	AT1G34390	BnARF6c	GSBRNA2T00150811001	BjARF6a_B	BjuB029506
		BnARF6d	GSBRNA2T00060998001	BjARF6b_A	BjuA034753
		BnARF7a	GSBRNA2T00154204001	BjARF7a_A	BjuA041527
		BnARF7b	GSBRNA2T00094351001	BjARF7b_A	BjuA047156
		BnARF7c	GSBRNA2T00081341001	BjARF7b_O	BjuO008939
		BnARF8a	GSBRNA2T00124458001	BjARF8a_A	BjuA015563
		BnARF8b	GSBRNA2T00067506001	BjARF8a_B	BjuB043964
		BnARF8c	GSBRNA2T00010891001	BjARF8b_A	BjuA031864
		BnARF8d	GSBRNA2T00114551001	BjARF8c_A	BjuA031870
		BnARF9a	GSBRNA2T00116184001	BjARF8c_O	BjuO009800
		BnARF9b	GSBRNA2T00087815001	BjARF9a_A	BjuA004135
		BnARF9c	GSBRNA2T00096693001	BjARF9a_B	BjuB014200
		BnARF9d	GSBRNA2T00048919001	BjARF9b_A	BjuA012362
		BnARF10a	GSBRNA2T00118741001	BjARF9b_B	BjuB046324
		BnARF10b	GSBRNA2T00089963001	BjARF10a_B	BjuB037606
		BnARF11a	GSBRNA2T00101601001	BjARF10a_O	BjuO003639
		BnARF11b	GSBRNA2T00132904001	BjARF11a_A	BjuA043023
		BnARF16a	GSBRNA2T00130264001	BjARF11a_B	BjuB017066
		BnARF16b	GSBRNA2T00076844001	BjARF11b_O	BjuO002114
		BnARF16c	GSBRNA2T00086041001	BjARF16a_A	BjuA003598
		BnARF16d	GSBRNA2T00044758001	BjARF16a_B	BjuB040611
		BnARF17a	GSBRNA2T00131843001	BjARF16b_A	BjuA042400
		BnARF17b	GSBRNA2T00099262001	BjARF16b_O	BjuO011636
		BnARF17c	GSBRNA2T00147919001	BjARF17a_A	BjuA026944
		BnARF19a	GSBRNA2T00139521001	BjARF17a_B	BjuB029911
		BnARF19b	GSBRNA2T00072327001	BjARF17b_A	BjuA027703
		BnARF19c	GSBRNA2T00035586001	BjARF18a_A	BjuA036277
		BnARF19d	GSBRNA2T00102884001	BjARF18a_B	BjuB022969
		BnARFun1a	GSBRNA2T00092147001	BjARF18b_A	BjuA036279
		BnARFun1b	GSBRNA2T00066057001	BjARF18b_O	BjuO008773
		BnARFun1c	GSBRNA2T00091319001	BjARF19a_A	BjuA030797
		BnARFun1d	GSBRNA2T00018334001	BjARF19a_B	BjuB043412
		BnARFun2a	GSBRNA2T00157770001	BjARF19b_B	BjuB029338
		BnARFun2b	GSBRNA2T00157683001	BjARFun1a_A	BjuA031544
		BnARFun2c	GSBRNA2T00073434001	BjARFun1a1_B	BjuB018539
		BnARFun2d	GSBRNA2T00011003001	BjARFun1a2_B	BjuB018540
		BnARFun3a	GSBRNA2T00063085001	BjARFun2a_A	BjuA046943
		BnARFun3b	GSBRNA2T00024780001	BjARFun2a_B	BjuB046169
		BnARFun3c	GSBRNA2T00158176001	BjARFun2b_A	BjuA033621
		BnARFun3d	GSBRNA2T00158237001	BjARFun3a_A	BjuA025050
		BnARFun3e	GSBRNA2T00092211001	BjARFun3a_B	BjuB036675
		BnARFun3f	GSBRNA2T00013389001	BjARFun3b_B	BjuB008810
				BjARFun3c_B	BjuB022513
				BjARFun3c_O	BjuO012772
