# Supplementary material for: Genome-wide identification and functional analysis of ARF transcription factors in Brassica juncea var. tumida
Source: PLoS One. 2020 Apr 22;15(4):e0232039. doi: 10.1371/journal.pone.0232039 (PMC7176091; doi:10.1371/journal.pone.0232039)
Supplement: S2 Table — (XLSX) [file pone.0232039.s002.xlsx]

## Sheet: S2 Table
S2 Table. Characterization of ARF family genes in B. juncea.
Gene name	Gene ID	Chromosome	CDS length (bp)	Number of amino acids (aa)	Theoretical pI	Molecular weight (kDa)
BjARF1a_A	BjuA005337	A01	1452	483	5.85	53.69
BjARF1a_O	BjuO001242	Contig1207	1749	582	5.79	64.65
BjARF2a_A	BjuA000269	A02	3081	1026	6.34	115.38
BjARF2a_B	BjuB027241	B04	3399	1132	6.29	126.44
BjARF2b_A	BjuA022872	A06	2556	851	6.35	94.61
BjARF2b_B	BjuB020448	B06	2232	743	6.77	83.29
BjARF2c_A	BjuA032544	A09	2499	832	6.18	92.67
BjARF2c_B	BjuB039668	B07	2535	844	6.09	93.91
BjARF3a_A	BjuA016899	A04	1779	592	7.66	65.26
BjARF3a_B	BjuB026602	B01	1791	596	6.5	65.73
BjARF3b_A	BjuA018466	A05	1818	605	6.5	66.37
BjARF3b_O	BjuO007821	Contig533	1821	606	6.38	66.48
BjARF4a_A	BjuA038747	A10	2364	787	6.18	86.48
BjARF4a_B	BjuB034138	B02	2364	787	6.18	86.48
BjARF5a_A	BjuA008875	A03	2268	755	5.75	83.83
BjARF5a_B	BjuB005807	B03	2637	878	6.65	97.2
BjARF5b_A	BjuA026141	A07	2598	865	5.75	96
BjARF5b_B	BjuB043428	B03	2583	860	5.46	95.5
BjARF5c_A	BjuA030401	A08	2532	843	5.55	93.55
BjARF5c_O	BjuO010408	Super_scaffold_127	2631	876	5.86	96.94
BjARF6a_A	BjuA029862	A08	2529	842	6	92.91
BjARF6a_B	BjuB029506	B04	2730	909	5.87	100.21
BjARF6b_A	BjuA034753	A09	2718	905	5.87	99.69
BjARF7a_A	BjuA041527	A02	3300	1099	6.35	121.19
BjARF7b_A	BjuA047156	A10	3561	1186	6.6	131.18
BjARF7b_O	BjuO008939	Contig71	3594	1197	6.47	132.65
BjARF8a_A	BjuA015563	A04	2466	821	6.01	90.6
BjARF8a_B	BjuB043964	B03	2331	776	6	86.94
BjARF8b_A	BjuA031864	A07	2244	747	5.89	83.74
BjARF8c_A	BjuA031870	A07	1479	492	5.35	55.35
BjARF8c_O	BjuO009800	Contig94	2385	794	5.9	87.66
BjARF9a_A	BjuA004135	A01	1809	602	6.21	68.3
BjARF9a_B	BjuB014200	B05	1824	607	5.95	69.07
BjARF9b_A	BjuA012362	A03	1899	632	6.19	71.27
BjARF9b_B	BjuB046324	B08	762	253	9.73	28.45
BjARF10a_B	BjuB037606	B02	2259	752	6.52	84.24
BjARF10a_O	BjuO003639	Contig2271	2133	710	6.75	78.41
BjARF11a_A	BjuA043023	A05	1755	584	6.88	65.89
BjARF11a_B	BjuB017066	B08	2496	831	7.59	91.99
BjARF11b_O	BjuO002114	Contig157	1722	573	6.91	64.44
BjARF16a_A	BjuA003598	A01	1926	641	8.34	70.9
BjARF16a_B	BjuB040611	B05	1971	656	6.97	72.36
BjARF16b_A	BjuA042400	A03	1974	657	6.61	72.64
BjARF16b_O	BjuO011636	Super_scaffold_184	1977	658	6.67	72.67
BjARF17a_A	BjuA026944	A07	1641	546	5.19	59.88
BjARF17a_B	BjuB029911	B03	1695	564	5.51	61.41
BjARF17b_A	BjuA027703	A07	1647	548	5.41	59.92
BjARF18a_A	BjuA036277	A09	1674	557	6.32	62.82
BjARF18a_B	BjuB022969	B06	1731	576	6.12	64.72
BjARF18b_A	BjuA036279	A09	1644	547	6.12	61.46
BjARF18b_O	BjuO008773	Contig705	3405	1134	6.4	127.38
BjARF19a_A	BjuA030797	A08	3063	1020	6.52	112.5
BjARF19a_B	BjuB043412	B03	3006	1001	6.24	110.71
BjARF19b_B	BjuB029338	B04	3189	1062	6.21	117.6
BjARFun1a_A	BjuA031544	A09	1413	470	6.77	53.96
BjARFun1a1_B	BjuB018539	B08	636	211	5.74	24.65
BjARFun1a2_B	BjuB018540	B08	1947	648	8.14	74.66
BjARFun2a_A	BjuA046943	A09	1368	455	8.55	52.03
BjARFun2a_B	BjuB046169	B08	474	157	10	17.85
BjARFun2b_A	BjuA033621	A09	1311	436	5.71	49.69
BjARFun3a_A	BjuA025050	A06	1935	644	6.65	74.04
BjARFun3a_B	BjuB036675	B02	1167	388	7.73	44.45
BjARFun3b_B	BjuB008810	B07	1230	409	6.33	47.13
BjARFun3c_B	BjuB022513	B06	600	199	6.09	22.94
BjARFun3c_O	BjuO012772	Super_scaffold_57	1230	409	6.33	47.13
