# Supplementary material for: Genome-wide identification and functional analysis of ARF transcription factors in Brassica juncea var. tumida
Source: PLoS One. 2020 Apr 22;15(4):e0232039. doi: 10.1371/journal.pone.0232039 (PMC7176091; doi:10.1371/journal.pone.0232039)
Supplement: S3 Table — (XLSX) [file pone.0232039.s003.xlsx]

## Sheet: S3 Table
S3 Table. Cis-acting elements of BjARF genes in promoter regions.
Element	Element ID	Times	Annotation
YACT	S000449	1855	Required for phosphoenolpyruvate carboxylase (ppcA1)
AAAG	S000265	1676	Required for binding of Dof proteins
CANNTG	S000144	1236	Required for R responsiveness
CANNTG	S000407	1236	Required for dehydration and low temperature responsiveness
NGATT	S000454	1204	Required for cytokinin responsiveness
CAAT	S000028	1120	"CAAT promoter consensus sequence" found in legA gene of pea;
GATA	S000039	936	Required for high level, light regulated, and tissue specific expression
GTGA	S000378	898	Required for pollen development
TGAC	S000447	806	Required for gibberellin signaling pathway
GRWAAW	S000198	790	Required for light and SA responsiveness
AGAAA	S000245	675	Required for pollen specific activation
CAACA	S000314	608	Especially Required for rosette leaves and roots;
CTCTT	S000462	529	One of two putative nodulin consensus sequences
CTCTT	S000468	529	Required for infected cells of root nodules
GTAC	S000493	512	Required for copper (Cu) responsiveness
ATATT	S000098	507	Motif found both in promoters of rolD
CNGTTR	S000176	487	Required for water stress responsiveness and Required for regulation of flavonoid biosynthesis
TGACY	S000457	447	Required for wound-responsiveness
ACGT	S000415	410	Required for dehydration responsiveness
GAGAC	S000499	306	Required for sulfate responsiveness
TAAAG	S000387	304	Required forguard cell-specific gene expression
TTGAC	S000390	287	Required for salicylic acid (SA) responsiveness
TGTCA	S000498	262	Binding site of OsBIHD1, a rice BELL homeodomain transcription factor
YTCANTYY	S000395	262	Required for light responsiveness
GATAA	S000199	252	Required for light responsiveness
CCAAT	S000030	251	Required for heat responsiveness
TGACT	S000442	244	SUSIBA2 bind to W-box element in barley iso1 (encoding isoamylase1) promoter;
AATAAA	S000080	233	Consensus sequence for plant polyadenylation signal
TTATTT	S000203	225	Required for accurate initiation
WAACCA	S000408	222	Required for dehydration-responsiveness
GANTTNC	S000494	216	Binding site of Myb transcription factor LCR1
YAACKG	S000409	214	Required for dehydration-responsiveness
RTTTTTR	S000103	213	Required for soybean embryo development
GGATA	S000180	193	Core motif of MybSt1 (a potato MYB homolog) binding site;
GAAAAA	S000453	188	Required for pathogen- and salt responsiveness
AACCAA	S000362	171	Required for phytochrome regulation
GCCAC	S000482	168	Required for light responsiveness
AAAGAT	S000461	163	One of two putative nodulin consensus sequences
AAAGAT	S000467	163	Required for infected cells of root nodules
AACGG	S000502	149	Required for sylvestris cyclin B1 promoter
AATAAT	S000088	145	Consensus sequence for plant polyadenylation signal
ACACNNG	S000292	134	Required for abscisic acid (ABA) responsiveness;
TTWTWTTWTT	S000067	128	Required for centromere element;
VCGCGB	S000501	122	Required for Ca++/calmodulin signal responsiveness
CAANNNNATC	S000252	112	Required for circadian expression
ACTTTG	S000383	112	Required for light responsiveness
ACTCAT	S000450	110	Required for L-Pro and hypoosmolarity responsiveness
CAACTC	S000421	109	CAREs (CAACTC regulatory elements) found in the promoter region of a cystein proteinase (REP-1) gene
AGCAGC	S000478	108	Required for the fermentative pathway
AAACAAA	S000477	103	Required for the fermentative pathway
TGHAAARK	S000122	102	Required for sugar-responsiveness in maize endosperm cells
TGTCTC	S000270	102	Required for auxin responsiveness
CCTTTT	S000259	101	Required for Gibberellin(GA) responsiveness
CWWWWWWWWG	S000431	100	Binding site for AGL15 (AGAMOUS-like 15)
TGCAGG	S000086	99	Required for plant introns responsiveness
TGACG	S000024	97	Required for auxin and/or salicylic acid responsiveness
CATATG	S000370	96	Required for auxin responsiveness
SCGAYNRNNNNNNNNNNNNNNNHD	S000506	94	Required for induction of HSP70A gene by both MgProto and light
CCWACC	S000179	93	Required for red pigmentation of kernel pericarp cob and other floral organs
CTGACY	S000508	93	Possibly Required for elicitor-respsonsive transcription of defense genes in tobacco;
ACTTTA	S000273	91	Required for tissue-specific expression and auxin induction;
TATTCT	S000392	90	Required for the expression of the plastid gene psbD
KCACGW	S000512	88	Required for hair distribution patterns
CGACG	S000205	87	Function as a coupling element for the G box element
CCGAC	S000153	86	Required for low temperature responsiveness and drought responsiveness
TATTAG	S000491	85	Required for cytokinin responsiveness
TAACTG	S000177	82	Required for water stress responsiveness
ATAGAA	S000296	80	Required for the activity of this NCII promoter
ACGTG	S000414	79	Required for dehydration-responsiveness
TTGACC	S000142	79	Required for UV light and elicitor responsiveness;
YTGTCWC	S000391	79	Required for auxin responsiveness
RYCGAC	S000497	77	Required for dehydration responsiveness
GNATATNC	S000459	76	Required for phosphate starvation responsiveness
AACCCA	S000115	72	Required for soybean embryo development
AGGTCA	S000254	70	Required for pollen specific (PS) activation
CATGCA	S000264	69	Required for seed specific expression
TATCCA	S000403	69	Required for mediate sugar and hormone
CNAACAC	S000148	63	Required for embryo- and endosperm-specific transcription
ATGGTA	S000223	63	Required for plastid ribosomal protein S1 and L21 sythesis
AACGTT	S000132	60	"T-box" according to the nomenclature of ACGT elements
GGTTAA	S000125	60	Critical for GT-1 binding to box II of rbcS
ACCWWCC	S000492	59	Consensus of the putative "core" sequences of box-L-like sequences
TAACAAR	S000439	59	Required for gibberellin (GA) responsiveness
CATGTG	S000413	57	Required for dehydration responsiveness
CACATG	S000174	57	Required for dehydration responsiveness
TAACARA	S000020	56	Required for alpha-amylase systhesis
AATTAAA	S000081	56	Consensus sequence for plant polyadenylation signal
MACCWAMC	S000167	55	Required for phenylpropanoid and lignin biosynthesis
CACCTG	S000315	55	Especially Required for rosette leaves and roots;
TATATAA	S000111	55	Required for accurate initiation
GATAAG	S000124	53	Required for light responsiveness
AACAAAC	S000353	51	Required for controlling the endosperm-specific expression
MACGYGB	S000507	48	Required for ABA responsiveness
TATAAAT	S000109	47	Required for accurate initiation
TTTGACY	S000310	47	Required for amylase systhesis
RCCGAC	S000418	45	Required for dehydration-responsiveness
TAACAAA	S000181	43	Required for gibberellin (GA) responsiveness and partially required for sugar repression
CATGCAY	S000100	42	Required for seed specific expression
TTATCC	S000470	42	Required for surgar responsiveness
TCATCAC	S000479	38	Required for the fermentative pathway
CATGCAT	S000105	36	Required for seed specific expression
TACTATT	S000184	36	Required for sporamin and beta-amylase
TATTTAA	S000400	36	Required for phenylalanine ammonia-lyase sythesis
AAMAATCT	S000149	35	Related to regulation by phytochrome
AWTTCAAA	S000037	35	Required for ethylene responsiveness
TAAAATAT	S000465	35	Core element in LeCp (tomato Cys protease) binding cis-element in LeAcs2 gene
GGGCC	S000483	35	Required for light responsiveness
GTGGWWHG	S000123	34	Similar sequences found in rbcS genes;
TATCCAY	S000256	34	Required for sugar repression
AATCCAA	S000127	33	Required for light responsiveness
GCCGCC	S000430	32	Required for jasmonate(JA) responsiveness
CAAACAC	S000143	31	Required for high activity of the napA promoter
CGGATA	S000363	31	Required for phytochrome regulation
TGGGCY	S000474	31	Required for meristematic tissue-specific expression
ACCGAC	S000402	29	Required for abscisic acid (ABA) responsiveness;
WTTSSCSS	S000476	29	E2F consensus sequence verified in plants
TGCAAAG	S000354	28	Required for quantitative regulation of the GluB-1 gene
ACGTCA	S000053	27	Required for replication- dependent of H3 and H4;
GATAAGR	S000424	27	Required for light responsiveness
TGACGT	S000377	27	Required for high level expression of alpha-Amylase in the cotyledons of the germinated seeds
TGTAAAG	S000001	26	Required for sugar-responsiveness in maize endosperm cells
TCTCTCTCT	S000460	26	Required for gene expression
TTAATGG	S000433	26	Target sequence of WUS in the intron of AGAMOUS gene in Arabidopsis
CCGAAA	S000250	25	Required for low-temperature-responsiveness
TTTTTTCC	S000298	23	Required for GA induction
ATATTTAWW	S000006	22	Required for soybean embryo development
GAGTGAG	S000486	21	Required for light responsiveness
AACGTG	S000458	21	Required for jasmonate (JA) responsiveness
TATTAAT	S000110	21	Required for accurate initiation
TTTATATA	S000340	21	Required for phenylalanine ammonia-lyase sythesis
CACGTG	S000042	20	Required for defense responsiveness
GTCGAC	S000411	20	Required for temperature responsiveness
CCAATGT	S000432	20	Target sequence of LEAFY in the intron of AGAMOUS gene
TACACAT	S000070	20	Interact with a protein present in crude nuclear
TGTCACA	S000422	20	Required for fruit-specific expression of the cucumisin gene;
TATCCAT	S000021	19	Required for alpha-amylase systhesis
ACCGAGA	S000401	18	Required for abscisic acid (ABA) and drought responsiveness;
CCWWWWWWGG	S000404	16	Required for vernalization (low-temperature) responsiveness
TGAAAACT	S000033	16	Required for cereal glutenin development
CCGTCG	S000146	16	hexamer motif of Arabidopsis thaliana (A.t.) histone H4 promoter
TAAATGYA	S000386	16	Required for L1 layer-specific expression
CTAACCA	S000175	16	Required for dehydration-responsiveness
ACAAAGAA	S000510	16	Required for core xylem sythesis
CTCCCAC	S000226	15	Required for light responsiveness
TGAGTCA	S000277	15	Required for endosperm-specific expression
TATCCAC	S000416	15	Required for GA responsiveness
GACGTC	S000131	14	Required for dehydration responsiveness
AATAAAYAAA	S000063	14	Required for centromere element;
CGAACTT	S000375	13	Required for Nia1 transcription activation
AGCGGG	S000352	13	Required for vascular expression
TAACAGA	S000419	13	Required for gibberellin (GA) responsiveness
TACGTA	S000130	12	Responsible for sugar repression
CAATNATTG	S000371	12	Bindind to DNA as dimer
AGCCGCC	S000232	11	Required for stress responsiveness
AGATCCAA	S000444	11	Required for defence responsiveness(such as wounding or elicitor treatment)
TGTAAAGT	S000452	11	Required for nitrogen responsiveness
GTTAGTT	S000443	11	Required for defence-related gene expression
GTTTHGCAA	S000480	10	Required for the fermentative pathway
CACGTGG	S000505	10	Required for Fe deficiency responsiveness
ACCGACA	S000157	10	Required for low temperature responsiveness
CCGTCC	S000137	10	Required for elicitor or light responsiveness
CATGCATG	S000102	10	Required for abscisic acid (ABA) responsiveness
ACGTGKC	S000394	9	Required for ABA responsiveness
TCATCTTCTT	S000159	9	Required for salicylic acid (SA) responsiveness
CAATSATTG	S000318	8	Bindind to DNA as dimer
TAATMATTA	S000373	8	Required for light responsiveness
WTTTATRTTTW	S000064	8	Required for centromere element;
CAAACACC	S000263	8	Required for seed specific expression and ABA responsiveness
AAACCCTA	S000472	8	Required for main stem decapitation
TAACGTA	S000420	7	Required for gibberellin (GA) responsiveness
CCNNNNNNNNNNNNCCACG	S000426	7	Required for unfolded protein responsiveness
KGTCCCAT	S000026	6	Required for indoleacetic acid (IAA) responsiveness
ACGTGTC	S000438	6	Required for gibberellin (GA) responsiveness
CAACGTG	S000436	5	OsBP-5 (a MYC protein) binding site in Wx promoter;
GATGAYRTGG	S000077	5	Required for gibberellin (GA) responsiveness
AACGTGT	S000244	5	Required for pollen specific (PS) activation
TGTATATAT	S000488	5	Required for light responsiveness
CAATWATTG	S000317	4	Bindind to DNA as dimer
CCWWWWWWWWGG	S000446	4	A relevant cis element for the response to AGL15 (AGAMOUS-like 15) in vivo
TGGACGG	S000511	4	Required for arbohydrate Metabolite Signal Responsiveness
RTGASTCAT	S000451	4	Required for the nitrogen response of c-hordein promoter
TGACGTGG	S000334	4	Required for Hex motif
CNNGAANNNTTCNNG	S000056	4	Required for heat shock responsiveness
CATCCAACG	S000071	4	Nonamer motif found in promoter of wheat (T.a.) histone genes H3 and H4
ATGGTATT	S000215	4	Downregulating RPL21 promoter activity
CACCTCCA	S000500	4	Required for sugar and ABA responsiveness
AATAGAAAA	S000186	4	Required for sulfate responsiveness
CCACGTCA	S000425	4	Required for unfolded protein responsiveness
GAAWTTGTGA	S000280	3	Required for pollen development regulation
GTACGTG	S000278	3	Required for endosperm-specific expression
ACGTGGC	S000229	3	Required for light responsiveness
CAAAACGC	S000440	3	Required for dark responsiveness
KWGTGRWAAWRW	S000051	3	For a compilation of related GT elements and factors
AATGGAAATG	S000069	3	Required for centromere element;
ATAAAACGT	S000487	3	Required for light responsiveness
ACTGTGTA	S000183	3	Required for sporamin and beta-amylase
AATACTAAT	S000185	3	Required for sulfate responsiveness
RTGAGTCAT	S000002	2	Required for sugar-responsiveness in maize endosperm cells
TCCACGTCTC	S000219	2	Required for ABA responsiveness
CCACGTGG	S000133	2	Required for ABA and water-stress responses
GGWAGGGT	S000374	2	Required for ammonium responsiveness
RGTGACNNNGC	S000022	2	Required for antioxidant responsiveness
TGACGTGGC	S000235	2	Required for auxin responsiveness
ACGTGGCA	S000231	2	Required for light responsiveness
TAGTGGAT	S000242	2	Required for tissue-specific expression
CGCGGATC	S000076	2	Required for histone-specific octamer
YTYYMMCMAMCMMC	S000136	2	Required for elicitor or light responsiveness
TGACGTCA	S000255	2	Required for apical hypocotyl devlopment
CCATACATT	S000166	2	Required for light responsiveness
CCAGGTGG	S000224	2	Required for transcriptional activation;
AAACCCTAA	S000308	2	Required for the gene expression in root primordia
GGCCCAWWW	S000471	2	Required for main stem decapitation
CCACGTCATC	S000429	2	Required for unfolded protein responsiveness
AAGACGTAG	S000344	1	Required for endosperm-specific expression
GCAACGTGTC	S000135	1	Required for ABA responsiveness
TGCCACCGG	S000014	1	Required for ABA responsiveness
TACGTGTC	S000299	1	Required for ABA responsiveness
ACGTSSSC	S000012	1	Required for ABA responsiveness
TACGTGTC	S000281	1	Required for ABA-responsiveness and VP1 activation
CAATTATTA	S000399	1	Required for hormone responsiveness
ATAGAAATCAA	S000222	1	Required for glutamine synthetase (GS2)
CACGCAAT	S000368	1	Required for auxin responsiveness
ACAGTTACTA	S000328	1	Required for auxin responsiveness;
TYTCCCGCC	S000417	1	Required for cell cycle-regulated expression
AAAATATCT	S000385	1	Required for circadian control of gene expression
TCCACGTGGT	S000380	1	Required for tissue specific expression
GCAACGCAAC	S000027	1	Core recognition sequence of the protein encoded by the retroviral oncogene myb
CATGCCGCC	S000220	1	Required for ABA responsiveness
MAGGTAAGT	S000085	1	Required for plant introns responsiveness
GTTAGGTT	S000182	1	Required for phenylpropanoid biosynthetic genes
TCCACGTGTC	S000287	1	Required for auxin responsiveness
CTCCTAATT	S000489	1	Required for light responsiveness
CTGAAGAAGAA	S000473	1	Required for NPR1-responsiveness
ATACGTGT	S000321	1	Required for light-dependent developmental expression of the gene
