# Supplementary material for: Genome-wide identification and functional analysis of ARF transcription factors in Brassica juncea var. tumida
Source: PLoS One. 2020 Apr 22;15(4):e0232039. doi: 10.1371/journal.pone.0232039 (PMC7176091; doi:10.1371/journal.pone.0232039)
Supplement: S4 Table — (XLSX) [file pone.0232039.s004.xlsx]

## Sheet: S4 Table
S4 Table. List of primers for qRT-PCR analysis of candidate BjARFs.
Gene name	Primer sequences
	Forward	Reverse
BjARF10a_O	ACGGTAACGAGAAACCAGCGT	TGGCTCCGCCGTGTAATCGA
BjARF1a_A	TCAGCGCTTAACAACGAGTCT	TCAGATTGCTGACCAGAGTCA
BjARF2b_A	TCACGTCAACCTCCTACTCA	ACGAACACGCTCCATCCACT
BjARF6b_A	ACTTGATGCTTCTGGCTTGCT	ACTGAAGAAGTGAAGCAGCA
BjARF17a_A	ATCCGTTCGAGGTGGTGTAT	TCCTCCGTCTCCATAGCCAT
BjARF3b_A	TGCTCACTACCGGGTGGAGT	TGTGAAGCTCTTCTGACTCCCA
BjARF2a_B	TTGAGAAAGAGACGCCTCCTCCT	TGACGTGACATATCCAGAGGT
BjARF7a_A	TGGAAAGGCGCAGCTTCTGTT	ACCACAAACTCAGCAGGAGCA
BjARF19a_A	TCTGTAAGACACTTACAGCGAGT	AGGTCCATGTAGTGTCGTGT
BjARF16b_O	ACTCTTCTCTTCTGAGAGAAGA	TAGGATAGTACACCACCTCA
BjARF16b_A	TGGAAGTTCAGACACATCTACA	TCTGTTCGCAATCCCTCCTCT
BjARF17a_B	TCTGACTTCGTGGTGAGAGCT	TCTGAAGCTGTTTCCACGTCT
Actin	TGAAGAGCAGATTGATTTGGCT	ACACTCCATTGTCAGCCAGTT
