# Supplementary material for: Genome-wide identification and functional analysis of ARF transcription factors in Brassica juncea var. tumida
Source: PLoS One. 2020 Apr 22;15(4):e0232039. doi: 10.1371/journal.pone.0232039 (PMC7176091; doi:10.1371/journal.pone.0232039)
Supplement: S5 Table — Including leaf of Seedling stage (SS), leaf and stem of flowering stage (FS), leaf and stem of mature stage (MS) from YA1 (yonganxiaoye1), YA2 (yonganxiaoye2) and YA3 (yonganxiaoye3) respectively. (XLSX) [file pone.0232039.s005.xlsx]

## Sheet: S5 Table
\
gene_id	YA1_SS_L_FPKM	YA1_FS_L_FPKM	YA1_FS_S_FPKM	YA1_MS_L_FPKM	YA1_MS_S_FPKM	YA2_SS_L_FPKM	YA2_FS_L_FPKM	YA2_FS_S_FPKM	YA2_MS_L_FPKM	YA2_MS_S_FPKM	YA3_SS_L_FPKM	YA3_FS_L_FPKM	YA3_FS_S_FPKM	YA3_MS_L_FPKM	YA3_MS_S_FPKM
BjA000045	20.2269	18.7946	11.8198	7.24822	3.93734	1.88794	2.22556	2.56089	8.18799	5.87028	3.06337	6.79801	2.38124	12.1364	5.80607
BjA000057	487.848	476.549	680.591	148.513	137.706	271.315	58.9063	273.572	57.1088	636.131	262.255	323.345	328.212	278.977	164.099
BjA000101	15.8097	35.3571	11.5707	16.8958	19.25	18.4704	9.34206	25.4197	5.96176	56.4724	14.3221	30.2018	12.9091	12.0925	10.3272
BjA000102	57.0348	93.7864	51.3637	103.172	2.23685	51.4732	28.7524	49.8667	11.6361	85.4855	63.4069	33.1369	49.5016	46.4252	67.4469
BjA000259	48.4277	50.5837	30.5811	105.403	9.44322	60.384	113.997	80.2124	117.068	58.0718	74.1287	62.321	97.3481	55.5372	53.9742
BjA000284	55.3395	94.7592	109.893	57.2958	64.5224	36.0967	45.0889	73.1924	40.151	70.1623	90.3018	59.8579	46.8474	55.7194	92.1426
BjA000286	4.81832	2.33235	1.36933	7.44759	19.3413	5.33431	50.8614	7.01287	29.028	3.73943	9.30072	2.62382	9.86138	12.4435	13.8575
BjA000303	46.9416	22.4642	75.1491	38.5661	54.8285	83.0075	31.4365	52.8193	36.4073	25.5372	13.5105	12.0273	22.6462	62.2511	14.5151
BjA000351	4.47967	6.82325	3.29933	4.91497	3.29367	4.41255	3.65551	3.20666	4.59342	10.3436	6.05725	3.06544	6.57868	2.79336	4.9164
BjA000352	9.79123	37.0029	35.9117	10.6763	1.59033	2.46653	1.68373	14.8615	6.79531	30.6196	30.311	11.1893	21.2652	7.66316	22.8749
BjA000354	11.2302	13.5184	9.67144	7.10791	22.0547	19.219	30.6049	11.814	14.0847	11.5951	16.7255	12.0879	13.3363	10.004	12.7822
BjA000439	142.034	138.781	129.033	99.0476	90.1373	86.8796	86.6395	69.1614	85.6492	174.51	115.457	121.872	140.685	165.763	106.275
BjA000487	69.9882	41.7911	9.91121	18.339	23.4985	24.2931	6.83511	37.9977	15.1757	28.7978	24.8811	113.208	42.2689	100.583	45.2892
BjA000527	59.8049	20.3785	33.3604	71.4911	25.1684	67.2738	7.49104	57.7693	17.826	15.8795	5.81299	12.7613	9.52536	28.4297	8.06916
BjA000543	87.5734	55.5041	69.3116	120.871	37.7486	221.398	26.9305	124.445	55.5857	80.8795	39.7029	55.5383	86.2442	90.367	44.1669
BjA000544	106.688	192.501	152.902	24.9248	65.8516	81.871	81.7865	44.8207	62.1395	400.841	398.166	399.879	410.679	174.021	118.042
BjA000587	50.158	61.1007	33.8028	48.9935	25.1491	30.3009	36.5477	35.1044	22.676	48.7722	30.2317	50.9851	35.5125	53.2759	37.8056
BjA000597	24.1914	41.0604	42.089	24.5662	25.1658	6.70514	49.7532	20.7529	39.8479	23.6791	36.8711	19.1912	25.6991	36.4784	84.4733
BjA000613	127.013	135.241	181.343	110.552	120.21	38.0239	156.003	116.987	33.0126	120.075	115.911	50.6466	106.671	83.0284	165.358
BjA000629	4.79999	6.62954	17.3478	2.82959	8.18221	3.2459	4.7919	1.99768	4.61382	8.68811	6.92895	11.3363	1.65428	5.01928	2.00634
BjA000652	2.0784	4.02439	3.65177	8.35585	6.92382	7.95051	4.91775	5.19691	2.41119	3.05962	4.05157	2.27235	4.00364	1.28597	1.15556
BjA000863	7.15992	44.789	1.58023	13.778	7.01211	12.5306	8.84319	11.151	6.72094	5.67975	4.13719	2.46871	2.87461	21.7955	6.89357
BjA000945	16.9568	13.4032	11.0832	1.97809	33.3588	6.33421	16.047	4.89595	11.2375	28.6975	95.4924	44.5287	55.7623	123.806	339.845
BjA001050	38.8746	29.9307	26.6674	10.4502	22.7337	11.1537	32.2838	12.1437	18.0057	13.9865	25.1654	12.2614	24.7222	19.2104	34.8088
BjA001111	17.812	16.297	2.88225	18.1713	10.0649	8.71847	21.5605	16.3779	15.3275	9.67582	29.8959	12.8691	33.3069	12.9518	26.7927
BjA001121	2.22987	2.64376	2.99342	7.29416	5.87115	15.2322	10.1272	10.4648	5.68694	5.28252	2.89411	4.16815	4.12618	4.46919	5.46439
BjA001283	5.2104	3.3236	3.22442	2.25648	4.11127	2.58451	6.62817	1.68687	4.07024	4.04435	4.48598	4.02684	4.43055	5.29403	7.15971
BjA001290	48.7673	55.8821	36.9554	31.825	8.04371	99.0826	29.5656	47.083	13.0585	11.3978	26.5822	6.57197	16.8709	17.3988	45.3673
BjA001293	4.929	12.9192	15.7659	5.75344	2.29601	4.90334	4.1656	9.51194	6.52797	3.63427	5.67608	4.51962	3.66284	6.14733	4.0592
BjA001296	20.9698	23.8844	8.48508	20.0795	37.259	16.3602	49.9471	17.4673	37.055	26.0223	25.1012	57.1361	33.1516	34.8162	43.4584
BjA001297	41.7695	58.019	70.6847	19.2106	3.95076	3.06118	9.51212	13.7217	13.2709	20.0269	23.1094	10.5191	16.6798	20.1896	30.5379
BjA001351	105.837	66.6885	67.7052	21.5865	6.67205	36.5731	3.13867	23.6793	5.18187	19.218	19.4137	14.9492	15.7934	46.3064	37.9874
BjA001362	15.2541	27.3356	24.7456	2.79218	2.16113	3.05589	11.621	3.07053	3.01628	16.0776	33.6257	11.9451	21.8103	7.96171	23.1891
BjA001385	7.0415	22.3982	24.5405	2.71874	6.24061	8.30665	1.67093	6.50955	2.69241	22.0594	9.00038	10.7398	6.05465	3.84283	5.30084
BjA001414	30.9254	13.0488	3.985	29.2717	21.5809	15.4132	41.1842	33.4341	33.0069	26.9781	88.1168	27.1221	76.1677	25.3963	64.3312
BjA001426	3.40756	22.5491	9.62153	5.29179	3.69613	4.2511	1.90306	10.0723	2.05863	14.7493	5.21848	7.22294	3.33976	2.94993	5.03888
BjA001596	2.72529	2.79169	3.32377	6.07016	4.88682	6.15945	4.4194	6.45643	19.2783	16.3795	5.38598	11.6009	6.77414	6.31728	2.85378
BjA001602	7.88355	21.2577	9.82914	6.26738	5.85753	2.55243	4.59857	7.95465	5.47937	10.159	2.48236	3.83866	2.1022	7.14403	2.30919
BjA001650	4.0369	2.6999	9.28674	5.31256	1.91338	3.38068	10.2765	3.14452	5.20536	2.86754	6.50163	3.18584	5.39847	2.38617	7.08113
BjA001814	19.7833	14.9546	13.8022	105.576	22.6682	40.7854	14.5932	74.0947	24.7267	16.5647	1.63597	26.5857	2.9569	38.8107	6.00147
BjA001845	8.47272	6.5244	10.6267	14.6358	4.31619	5.13774	5.14802	6.85827	6.73609	5.18809	4.512	2.90594	4.37746	3.01313	7.24259
BjA001906	321.927	188.153	2.23838	354.836	195.149	11.9005	235.363	74.1236	388.523	136.736	137.442	55.3494	147.025	114.2	205.086
BjA001954	55.4957	18.7183	8.13635	64.4779	197.409	33.8684	47.1966	15.4216	63.6729	76.9231	109.209	83.8727	78.6643	50.8412	47.5035
BjA001969	1.55119	2.669	1.95542	1.88328	4.54155	1.62269	3.22782	1.96381	2.0067	2.50186	3.16486	2.31924	1.68983	1.90393	1.98762
BjA002563	541.206	868.455	886.77	412.913	272.053	1550.38	483.103	1220.73	517.418	474.216	348.55	483.415	657.209	897.781	497.274
BjA002571	6.98983	15.6333	12.691	5.05457	3.33655	9.93469	4.70286	14.2129	3.4984	7.27329	2.60515	8.49953	6.03547	11.1204	8.1396
BjA002578	12.9132	31.7703	41.2341	8.14576	6.81091	9.30039	23.3927	13.7741	21.2474	10.6246	19.1592	16.5625	34.4682	17.0798	48.4474
BjA002592	52.9931	36.1315	54.9796	0	15.7298	11.0922	15.1532	36.5351	2.76495	8.48499	30.2124	26.7022	9.16739	4.66157	32.1693
BjA002606	8.60306	7.84693	5.3448	5.9571	34.8049	3.32185	14.327	13.6036	9.69298	57.5882	51.8787	41.3493	13.0026	13.5242	15.2031
BjA002609	74.2825	65.0918	44.5679	73.6776	117.481	124.908	121.638	123.495	86.5686	64.6533	95.7182	194.63	97.8141	118.061	79.7179
BjA002611	8.79372	8.59597	6.56477	4.45105	8.20725	5.09006	4.08215	6.63467	3.61139	4.94827	4.50773	6.05083	7.90207	7.82788	6.39756
BjA002614	14.0011	11.5362	5.57783	20.5653	23.48	12.587	57.6268	13.1458	14.4698	11.7572	17.0334	1.31205	1.70898	7.83048	4.67459
BjA002619	4.99478	1.24668	2.24869	3.32304	2.02173	6.6677	2.11654	6.61095	1.94097	2.59426	2.98761	2.76109	4.29992	3.44897	2.06554
BjA002836	14.9288	4.16321	29.3514	12.0671	33.1408	6.67418	36	13.5472	24.2276	4.97675	5.68965	1.64428	8.52033	4.49526	4.77496
BjA002839	9.65032	6.02235	6.32715	14.9468	2.88131	10.7985	11.4415	14.7227	5.11546	9.0522	5.18271	7.25645	5.85962	4.03847	6.32901
BjA002865	157.772	281.642	369.3	123.818	183.961	19.6182	713.203	124.558	435.308	162.196	258.383	74.9463	255.703	48.7542	213.634
BjA002871	18.4366	19.7058	11.7505	21.5487	30.9261	12.5637	62.8522	18.5297	36.9264	22.7736	32.7536	24.5481	53.0391	15.9454	32.1822
BjA002895	19.3115	33.3576	6.9249	13.5653	4.19259	7.85114	1.58002	7.70879	1.13151	12.399	2.00069	5.67519	5.5512	10.9993	4.31884
BjA002904	50.9482	33.1074	39.5287	13.095	8.72779	22.6852	8.49096	18.3532	10.5791	23.0612	19.1475	15.9121	14.583	14.841	12.4161
BjA002930	2.23593	3.30392	2.85325	4.69292	5.3455	10.084	2.42508	3.68353	4.0687	5.38598	4.33296	6.53923	3.66837	3.92562	2.77906
BjA002941	13.6067	10.816	7.33931	9.31767	10.4671	13.1089	9.01381	10.2992	8.58534	13.3134	6.85059	9.45151	9.50251	7.95075	7.3349
BjA002945	6.30939	2.71107	2.17688	3.42968	4.24784	3.46317	2.80992	5.20797	4.55651	2.06811	3.15941	5.08067	7.65279	2.77333	2.65286
BjA002946	6.92272	25.7104	34.7018	20.2028	18.0775	7.34493	20.2474	12.4315	13.6948	55.5612	31.3544	31.9851	23.5913	12.0222	20.2838
BjA002952	38.8405	41.8055	32.0627	17.6299	24.8689	17.1055	58.3071	18.552	27.9665	21.3286	26.4507	13.203	28.4543	27.8874	37.8026
BjA002957	5.54463	10.8889	5.23158	12.3556	4.48774	11.1926	3.84976	12.7318	4.36821	6.42199	4.32209	5.61288	5.47795	4.07959	4.78064
BjA002963	6.4546	4.13009	3.81764	1.38157	6.89797	3.43097	5.34761	4.3997	6.98867	5.19195	3.51483	20.0215	4.87955	7.40373	8.57771
BjA002966	14.3297	17.642	21.266	25.7784	13.8335	1.33408	36.14	10.0916	20.7994	14.697	22.3236	9.24736	45.8791	11.6775	35.8259
BjA002970	292.298	132.994	632.915	112.352	25.7482	27.7271	11.207	15.7468	49.1126	34.4081	17.3845	12.1257	35.3534	33.9075	42.83
BjA002971	35.3913	68.6935	52.7184	16.9625	31.0299	36.1967	71.7324	21.0675	38.3105	48.3635	65.0357	34.244	83.438	33.3547	79.2571
BjA002977	19.7619	46.7484	53.2482	5.22814	9.52583	20.2329	7.85489	44.2839	7.21887	33.3816	7.83251	23.0248	13.9071	15.329	10.0071
BjA002982	1.84781	2.1929	2.98456	2.89924	6.6798	4.31444	6.19426	2.65474	3.03884	2.67073	4.66123	4.66338	2.83954	1.68267	3.83292
BjA002984	7.11372	4.12558	4.10942	5.61377	3.01567	3.26634	2.63756	2.22412	2.08713	4.25113	5.48046	11.3966	4.42073	8.07981	4.41848
BjA003000	14.8599	16.5006	11.8992	9.73184	8.73146	11.6547	7.53568	10.1645	7.20884	10.5506	7.33451	2.61669	8.81839	5.32557	10.9563
BjA003020	5.83088	4.8304	2.69786	4.17059	15.5247	19.9581	15.3194	13.6755	10.1861	7.05192	4.90357	7.19034	6.29896	5.75616	3.3251
BjA003035	95.2078	51.9767	85.279	52.0353	8.09817	110.173	2.66376	125.443	15.9528	45.9305	10.2824	28.9364	8.83953	20.6008	5.77987
BjA003198	10.4857	25.9325	26.4037	7.66541	4.77474	11.2751	8.13345	22.0766	5.1971	20.9952	14.1513	9.52392	15.6994	4.88521	7.02372
BjA003202	13.6544	17.4309	25.2715	26.4855	25.1979	13.251	12.1031	17.4499	15.0851	17.8994	8.49197	6.71976	9.37521	17.7	9.88814
BjA003218	4.37234	12.4716	7.0501	3.30038	6.44142	3.6724	6.14876	2.43135	1.63638	2.52511	13.8048	6.34357	12.4671	6.07646	9.52176
BjA003221	62.0063	151.389	129.478	109.563	18.6046	291.979	2.39318	170.391	20.8088	135.167	6.48697	70.0048	7.16486	43.1777	4.69131
BjA003225	43.0366	41.6685	32.9372	59.8039	51.9517	57.7524	65.6176	60.9146	30.9284	20.1443	43.8385	30.7516	43.7255	27.8664	59.9331
BjA003263	19.0595	13.7704	12.6022	11.1842	5.10337	9.91965	7.2452	11.0197	2.01838	13.8298	13.7278	4.30787	6.14509	5.76659	6.55446
BjA003321	28.0826	22.9855	19.5616	33.0079	27.7556	10.3863	35.5406	23.0606	20.2343	19.8996	26.3592	16.8264	27.8157	21.7407	26.6049
BjA003386	21.4759	34.9884	22.285	29.0963	26.0996	19.8831	70.2124	31.5271	25.474	28.557	43.2961	28.0948	49.1646	31.2709	37.1743
BjA003393	23.1388	9.7492	1.07926	382.007	93.1542	234.517	104.641	335.308	136.332	46.7	11.8668	25.3738	31.609	108.904	12.3061
BjA003396	51.7398	59.0935	48.2697	29.5374	64.2862	42.4697	79.6961	35.0903	35.6125	35.5565	74.499	36.1213	59.7533	36.3393	79.07
BjA003397	2.98345	3.43327	2.4472	5.78369	5.333	5.05234	14.3437	5.1375	7.1594	2.0408	5.29922	8.55822	10.5176	5.2119	4.70813
BjA003414	29.2878	17.1724	7.35686	147.308	219.583	220.795	216.495	286.912	166.07	20.4199	31.4784	17.4952	47.7874	31.4127	41.0805
BjA003492	4.4866	7.88944	2.73173	3.59434	5.47811	3.62809	5.37323	3.79733	2.2399	4.60917	7.86505	4.42773	5.02331	7.02653	4.65574
BjA003501	4.23523	4.08546	4.17858	4.07938	2.80712	2.43904	3.48293	7.63487	2.66371	2.58081	1.84502	2.29631	3.12968	3.84813	2.94149
BjA003514	3.84303	7.97932	3.7035	7.09529	5.79085	3.11545	10.3525	5.81111	1.44124	1.84534	9.36245	8.05485	8.02858	5.39465	6.26098
BjA003524	22.7955	30.3551	11.3507	5.87684	8.95919	2.1905	37.6732	1.01235	11.2384	29.6062	27.3327	32.8626	3.09833	44.4341	44.4432
BjA003528	90.408	220.106	154.703	151.688	131.301	156.581	650.178	236.726	230.461	161.443	304.384	73.1097	396.699	125.464	360.182
BjA003541	5.40524	30.7536	17.9355	5.71953	3.50201	7.06627	1.72176	8.49944	2.5612	21.2456	5.13592	17.1337	8.31825	6.27657	2.71162
BjA003550	25.2572	22.8571	23.5602	14.4919	10.2092	16.5161	14.0508	23.3592	15.7538	30.4815	20.5262	14.3517	20.4345	19.5835	20.4828
BjA003561	35.6743	60.6753	50.7134	18.0902	17.5086	23.7817	21.1322	25.9425	15.6582	85.807	85.2806	54.511	91.6309	32.2818	23.593
BjA003795	427.001	929.843	1188.55	152.784	149.326	255.629	33.8725	322.457	25.8889	1260.95	852.112	570.349	691.013	270.085	175.917
BjA003803	4.61297	23.6586	13.0898	8.29973	3.65004	2.28937	4.1923	4.61201	5.25381	17.722	10.6062	14.3012	6.99066	6.40623	4.04521
BjA003804	3.60452	7.70897	2.21141	23.5891	16.1587	3.31187	25.8327	9.31713	18.0816	8.64383	2.71218	4.49304	5.88326	2.40085	4.31281
BjA003810	8.04749	22.0284	25.7026	5.12435	2.08031	2.35326	8.25014	2.71936	3.86604	10.4434	7.65448	4.82808	10.0757	10.4999	16.6366
BjA003829	1.84886	5.17548	4.27222	4.83027	1.03044	1.41393	13.8173	2.25357	7.02396	3.4754	13.6367	1.83813	10.9943	1.76656	10.3384
BjA003830	63.8395	69.6245	72.0874	182.506	199.605	174.814	78.7628	130.915	173.881	45.9974	22.6837	31.3609	85.0972	17.1366	49.8987
BjA003868	6.95713	6.26373	6.5026	2.1422	3.41225	5.43239	2.4184	3.61986	3.84073	2.22052	5.12965	2.79952	8.29861	4.58079	9.04402
BjA003875	8.98782	16.1402	9.50091	7.18002	2.26402	1.82289	12.9332	6.90624	4.19996	10.5667	5.38657	7.80243	10.7142	6.52495	11.4436
BjA003877	8.83091	9.13565	7.46427	10.9868	4.01032	9.74408	7.59248	6.4374	14.1847	14.7185	9.76299	17.2764	10.9837	8.53644	7.60538
BjA003888	8.44031	12.1853	14.6643	2.56473	7.92306	23.9306	8.30825	11.7449	14.1782	6.58152	27.2824	7.74738	27.7429	6.00268	4.94223
BjA003889	20.9056	14.3195	15.8082	10.8567	20.1278	21.8232	74.2622	11.7162	48.9996	11.1744	26.2501	16.1538	97.0824	14.6878	58.8947
BjA003915	3.10842	1.59741	2.18148	15.7024	74.6747	42.6791	64.2154	32.8535	34.7583	6.24424	10.5284	7.06133	4.96351	12.6504	2.15425
BjA003921	5.60433	3.82478	1.002	0.715618	13.4115	3.69327	2.68389	2.51949	3.16966	3.25773	5.01487	4.65563	1.6449	4.8905	4.10216
BjA003989	15.8337	54.3501	30.2324	34.3453	143.106	65.5071	113.162	56.717	87.9305	54.9723	100.944	36.7262	179.65	50.0692	63.5208
BjA004046	8.47327	8.3718	7.09315	5.24147	14.4734	2.21767	2.75126	6.6794	6.13607	7.9211	9.26515	12.8251	6.10014	10.5722	5.67336
BjA004119	26.6362	41.9937	48.1617	62.8274	22.1321	100.767	4.71122	80.1931	29.2001	103.753	15.1697	44.4177	14.6517	14.0245	4.41724
BjA004123	68.2676	92.2428	76.2914	163.636	197.483	68.6947	162.172	103.408	107.913	213.185	137.126	42.6523	150.388	74.8064	146.403
BjA004125	25.3008	12.7669	16.3561	70.2635	16.6723	32.0565	8.37378	22.4816	1.25703	20.2245	2.60524	3.95655	2.16297	10.9237	2.49218
BjA004158	126.967	141.185	189.817	74.9925	123.368	62.5804	119.418	77.1321	79.3123	277.355	138.888	126.228	50.0195	88.427	188.797
BjA004176	18.1318	19.4891	17.7464	11.1125	10.0276	17.0454	15.3005	15.154	10.1179	17.16	14.895	10.6248	14.121	11.5786	14.623
BjA004192	1.47648	2.42122	2.55107	3.17038	6.43705	6.46044	9.35399	3.65413	5.88648	4.40179	6.56418	2.76928	3.53131	3.05194	4.4496
BjA004195	517.288	1237.47	1294.57	21.2261	43.0496	65.4579	11.3489	75.4533	17.0432	1218.41	596.291	381.215	576.19	219.017	90.4372
BjA004238	133.47	185.178	144.184	51.2297	8.09053	28.4419	13.9261	31.9213	10.4999	77.6459	37.3803	39.0555	36.9192	72.8835	52.0028
BjA004246	39.5383	9.70922	12.5614	47.8481	118.506	10.4559	3.06252	5.39891	9.54948	50.1027	84.2529	6.0722	12.7024	9.22357	11.0159
BjA004259	2.73354	4.40853	2.24163	5.23182	22.4822	16.7273	22.4505	10.1372	18.2831	5.97433	5.6374	12.144	5.25908	2.79942	5.17005
BjA004382	9.85651	12.1555	22.3373	12.1694	1.07109	6.39991	6.94359	6.55802	7.8859	7.11026	2.94076	7.80382	5.3339	11.9397	9.94309
BjA004388	5.72194	3.25272	2.29482	19.3042	3.33663	4.01203	23.6242	7.70752	11.6887	3.68052	18.3299	3.53336	24.689	3.71068	24.1776
BjA004393	6.95771	18.3324	9.37784	45.5829	4.7393	16.0319	4.78982	19.9343	3.86858	22.1129	3.06577	5.43053	5.72252	25.9303	16.118
BjA004464	38.905	35.7448	28.6448	27.4299	45.1653	53.5589	69.7345	34.8225	51.9316	28.7763	46.617	37.1013	60.9305	45.146	59.2804
BjA004536	3.01124	2.06133	1.49615	2.96905	4.10516	2.25591	5.11428	4.3812	1.55653	2.39995	3.86069	2.73749	2.04566	3.41408	2.1269
BjA004546	6.43205	9.10101	5.40657	1.37541	10.3622	4.02543	16.0313	1.71017	6.46592	4.8907	14.7732	15.2426	16.4629	7.84734	12.8412
BjA004579	1.69835	2.6257	1.05985	1.64206	4.03283	6.64035	4.28123	4.74623	1.58634	1.98437	2.77806	2.395	3.31009	2.18633	1.34201
BjA004589	3.83436	12.2805	8.38176	7.54201	3.94572	3.35873	9.43462	7.24832	8.19915	4.73437	9.66398	10.5226	11.3019	13.7268	12.8111
BjA004595	12.3966	10.0792	7.4142	19.6917	17.1317	7.64493	30.9964	18.1923	23.9306	7.76069	8.88288	10.7862	22.1499	15.8927	26.3917
BjA004596	42.0531	59.4688	54.0424	49.6577	121.664	165.56	109.573	104.462	78.5987	36.0386	51.7179	26.009	71.0771	43.4291	64.8513
BjA004608	5.62562	13.7099	9.06004	7.57708	4.73329	1.88917	3.62268	4.44592	1.89679	10.7216	15.1868	9.21368	8.52535	4.86133	3.99175
BjA004611	6.06385	5.97519	4.3918	3.57162	5.42748	8.02748	5.91627	5.76435	4.51824	6.45241	4.4858	10.0015	2.58875	5.5261	2.83242
BjA004616	7.91082	14.9988	4.93793	12.7582	3.93864	24.3684	9.07598	18.9044	8.36707	3.98813	7.22702	6.7931	2.48402	5.5064	3.38717
BjA004634	1.71104	1.25126	1.08991	0.920568	11.847	8.25788	20.1623	5.45476	3.56233	1.9584	2.51443	4.75875	2.95502	3.92404	3.79697
BjA004652	431.252	561.453	564.681	117.659	62.1746	157.314	39.4128	94.9991	41.6693	915.733	442.068	397.856	329.251	293.264	170.153
BjA004655	62.662	35.8793	53.9459	39.7349	12.187	79.5227	3.50397	62.9661	8.63994	20.3909	2.1961	11.9483	4.21302	51.194	4.79199
BjA004656	8.91746	21.8057	25.9762	12.1875	6.39801	11.3212	7.54738	9.58705	1.29698	22.7191	12.6418	12.2891	6.97149	8.6237	5.88453
BjA004678	6.02565	6.56387	11.6567	5.80875	3.13074	11.4332	1.47825	7.89642	2.10029	4.35447	1.57148	1.85715	3.89817	4.83996	4.48152
BjA004683	11.1639	14.2405	11.2777	11.0932	18.3611	22.5036	9.98185	18.0623	7.6491	13.998	7.06565	6.41975	7.70717	14.0544	7.93497
BjA004908	3.45445	3.98251	5.13132	2.31029	1.72421	1.89824	2.43637	1.26087	1.61443	1.65646	3.29305	1.54608	3.10717	2.15641	4.60556
BjA004913	5.6755	6.33253	6.29345	3.0723	3.30451	9.07656	33.2042	8.38183	4.13574	4.13082	4.02847	3.47082	8.68531	6.16952	13.547
BjA004926	51.7291	45.7752	40.6569	32.0983	31.5142	34.9743	38.4768	34.7972	19.1013	46.0708	37.4635	38.8907	29.6106	61.0574	43.9517
BjA004942	107.057	73.366	110.483	104.68	36.8385	98.2704	31.5464	113.625	15.4869	52.248	29.6766	30.9241	31.1784	45.4958	21.0706
BjA004945	14.1191	21.4049	16.326	8.71872	4.23226	5.54058	14.7765	5.68528	10.928	17.8974	5.90322	8.84126	9.79641	16.6194	10.8181
BjA004970	15.7312	12.6456	13.4108	14.9405	4.64885	16.0759	12.2948	17.6047	7.6446	11.7344	9.83763	4.61363	8.14679	10.8011	5.5114
BjA004986	80.1208	127.434	45.3196	34.5702	31.5584	15.3275	136.06	38.4892	30.0579	64.1749	47.3499	22.4755	50.201	61.4442	59.6117
BjA004995	41.9127	31.4618	38.8227	32.7527	44.564	43.9552	49.0309	60.8515	38.8788	29.6925	32.2285	21.3679	35.3975	41.0369	44.1863
BjA004998	8.07407	7.20361	4.24973	10.4883	6.41898	9.48972	2.8118	8.32267	3.47554	3.83663	3.35511	6.42724	3.99753	10.3314	4.56762
BjA005008	20.9375	69.9752	39.2628	69.5182	18.7646	19.0305	9.57992	23.7752	30.2672	33.5484	53.394	18.29	34.4565	10.0319	40.749
BjA005017	12.6828	14.6171	2.05525	0.470113	14.5612	5.34804	5.06675	1.8715	3.55956	14.9456	14.3622	6.54632	4.74938	10.8736	4.24424
BjA005043	6.32041	4.02433	3.9331	17.4698	37.9841	21.6045	22.1045	22.439	25.1669	3.68442	7.23195	5.91752	7.89119	13.29	12.4042
BjA005045	19.6829	5.11118	10.6282	18.4516	35.6227	9.47841	51.9799	17.8135	20.7199	8.26161	28.3873	11.543	19.546	17.2584	25.4049
BjA005063	92.7765	104.393	110.073	194.84	13.179	4.10984	6.63422	76.5355	7.76392	12.8214	3.01106	7.72372	1.24968	4.05658	4.56488
BjA005131	15.5342	13.7072	15.615	2.2049	3.31017	5.17872	3.8299	6.58862	2.22895	10.1022	4.62353	7.10458	7.7385	11.3953	5.73058
BjA005133	9.62686	15.073	9.13147	20.1136	11.752	14.584	12.9576	13.8434	5.89378	12.6145	9.21258	9.62558	9.84734	11.3015	13.3809
BjA005158	6.6199	4.23749	1.62585	4.24996	6.1373	9.07327	1.16473	2.65055	2.96968	2.99264	4.65872	5.8466	2.37387	5.336	6.24416
BjA005160	26.0076	10.8712	13.0095	23.4134	34.9652	18.3925	26.3799	19.1607	25.3095	14.2081	14.1585	15.8392	20.0992	17.9765	18.8301
BjA005200	20.6835	30.2103	20.9401	106.354	11.6567	7.96644	229.167	22.6218	62.1339	131.765	241.406	27.437	153.378	51.8631	177.35
BjA005223	6.41377	6.6973	8.31571	2.12894	4.03219	9.7404	9.42349	4.28649	3.82932	4.55801	3.26263	3.06072	3.08264	5.11157	5.12342
BjA005226	15.8406	9.02445	8.28668	9.97883	12.118	16.3743	23.796	19.4315	8.68934	5.32307	15.7527	7.49678	19.882	12.9874	19.0181
BjA005227	3.06597	5.66774	2.59215	0.000140565	5.93375	3.03945	1.76214	2.94733	3.79623	3.61709	2.43662	2.40576	2.69083	3.81863	3.99448
BjA005274	128.827	685.264	399.653	9.67809	73.1578	59.9761	6.20726	68.267	3.74249	749.669	283.776	589.303	313.8	165.783	31.1748
BjA005278	48.1106	34.0759	41.3672	42.431	47.9481	35.008	64.7642	28.0262	32.3764	26.0571	34.8048	16.3855	40.8794	31.5156	56.7843
BjA005338	4.29665	8.45035	4.62496	2.77295	3.87776	2.12626	5.61804	2.47284	5.36715	7.97316	9.90268	5.63879	11.1319	4.07266	6.63636
BjA005356	6.995	6.94891	3.2532	12.2671	13.997	21.9505	19.8096	32.8398	12.4285	9.06262	17.7267	9.57669	15.5843	7.58313	12.6981
BjA005376	13.5218	38.4663	48.4194	34.8191	25.7607	6.52291	24.5409	44.3936	8.86006	142.336	41.5171	20.8163	14.6584	37.1268	6.85348
BjA005377	22.5193	23.4785	22.4251	16.5865	24.5826	44.2312	23.6128	33.0909	18.3599	24.9966	15.3823	13.1774	16.7083	18.3266	22.8602
BjA005419	47.3382	27.5863	43.0509	39.0069	41.554	26.5081	78.6185	45.399	53.7911	52.1115	125.885	30.7129	116.49	28.56	111.915
BjA005428	2.70444	1.86386	1.23049	1.2594	6.07236	3.37432	3.98995	2.88619	4.03498	2.11827	3.26886	3.15371	1.17022	2.33779	3.40494
BjA005429	58.4361	53.6271	53.2091	69.8466	85.6237	84.7012	98.0053	104.687	47.3954	39.2302	45.8434	23.4325	65.4875	51.2462	58.4366
BjA005523	18.7339	11.7743	14.5589	10.3695	11.0727	5.93443	5.11505	7.72585	4.12878	17.1793	8.85445	6.36786	4.99481	9.99771	4.16042
BjA005541	65.9536	18.4215	59.6239	22.2194	12.6223	4.65504	1.71365	19.2646	4.15851	11.0333	12.8646	17.7098	7.25648	8.29745	3.95296
BjA005548	1.15541	4.77763	38.8765	6.21286	10.0158	23.4656	15.6954	14.3324	2.50841	28.2135	12.3264	5.03809	6.54534	5.76928	1.39363
BjA005555	71.8438	29.688	35.8706	163.18	76.4644	107.703	7.92066	81.0677	6.59812	122.639	10.2618	56.9266	18.7264	106.545	11.4448
BjA005561	33.1102	58.7174	47.8393	30.8676	5.07978	23.4324	13.4695	19.512	8.84	40.5161	32.1698	18.2111	26.5102	15.2626	15.4596
BjA005598	113.571	127.777	185.114	55.8369	42.3613	84.4662	181.06	87.7162	50.3395	43.098	37.4972	9.40359	15.1492	45.0182	37.3715
BjA005621	27.953	59.2339	61.2195	26.0132	27.1161	11.3372	27.4568	29.262	28.2357	35.3225	61.1614	17.8834	16.7438	12.9044	55.7851
BjA005631	3.77737	8.79428	3.71387	5.0334	4.08922	2.4875	5.1736	4.07359	3.11477	10.2184	4.08287	5.02575	2.81907	6.0017	3.92907
BjA005647	16.8324	14.7825	29.5019	7.82177	13.6382	29.2058	42.9532	22.443	40.6793	12.0666	16.2979	12.0915	52.3187	15.719	31.1905
BjA005657	112.297	82.2333	103.86	141.74	311.478	296.226	228.327	239.706	204.889	89.0751	154.254	26.3931	22.0357	64.5786	66.6204
BjA005676	6.82585	16.9451	8.82899	8.97012	8.42265	16.6427	16.406	19.0734	14.2526	7.49372	3.96152	24.4839	17.2458	15.1962	17.4149
BjA005713	17.9606	3.90062	6.78237	16.9862	34.8911	58.9057	30.7836	38.5534	18.582	9.8959	4.4381	6.19663	6.52918	26.5188	12.8554
BjA005730	10.0422	10.8424	8.36936	6.83526	9.93646	8.67235	31.9168	10.1878	10.5324	10.2214	13.9542	13.7719	14.5088	8.90007	12.7126
BjA005744	13.699	8.69576	22.2868	15.6359	7.88702	20.2182	4.08024	10.2225	7.93878	15.6787	4.16839	8.87995	2.30407	16.2919	8.58745
BjA005750	3.18374	4.05099	2.89532	3.81457	5.67101	1.34025	4.12824	2.19077	3.84065	3.69012	5.00194	3.23188	4.7966	2.34334	5.42955
BjA005773	3.85035	3.97524	1.40114	2.8303	2.70997	1.18334	2.96528	1.19138	3.6958	2.84935	3.15168	3.04329	3.24502	4.23432	3.43316
BjA005781	200.49	68.1364	84.7496	143.286	30.6222	160.739	11.3676	86.8874	12.5044	111.35	15.8658	68.5416	11.9714	155.931	13.4954
BjA006001	46.2098	93.9171	86.2842	20.5316	46.0523	32.925	5.83693	63.0363	7.17076	191.241	29.9498	107.333	18.1732	56.8371	13.9374
BjA006014	8.54918	17.4525	62.5929	25.3624	6.83064	9.05765	6.8303	26.6841	7.79293	14.3259	7.79468	3.71396	8.16288	1.46148	4.16647
BjA006028	11.5067	2.38586	2.45457	25.8892	20.344	69.9813	10.0725	58.0475	10.7916	6.4078	1.58685	3.52913	4.967	14.4834	3.69235
BjA006042	52.4208	42.4289	40.2519	58.6808	84.4218	78.4168	37.9137	74.2557	40.9695	22.9275	12.6266	55.3568	51.9735	98.9006	40.4602
BjA006066	25.841	31.6603	38.083	18.6746	11.5728	15.1931	9.88674	19.7052	14.8956	27.6222	13.7502	29.1915	13.1517	21.1864	11.8884
BjA006067	14.1735	21.2592	49.177	16.8395	10.441	12.1514	46.4309	15.9965	9.74517	18.3644	22.674	11.0042	14.1127	6.06546	12.6167
BjA006111	13.2769	13.4268	17.1839	17.5682	10.1945	23.0082	13.8971	21.1342	11.6193	14.3139	10.3595	7.26313	12.1742	17.955	14.9882
BjA006116	13.1866	12.7875	46.401	7.54155	22.1764	20.8376	9.45505	12.0564	6.27807	9.95453	6.00426	16.5796	10.4222	14.2654	5.59266
BjA006124	5.57128	23.2402	13.3924	8.62067	33.3067	24.0425	30.2562	29.143	10.7039	24.386	18.1965	12.0819	13.0755	12.1475	15.6514
BjA006133	15.1906	16.0224	9.60392	12.6145	6.72066	15.2233	13.4227	6.49379	12.0909	14.0622	16.1311	10.7475	13.1871	7.33192	11.4671
BjA006156	22.3229	29.3426	24.9474	16.4698	12.3784	21.8123	39.4191	31.9148	17.7467	6.72147	10.7328	3.04953	17.2825	14.5497	21.6391
BjA006161	13.4833	11.1075	14.3951	9.30022	12.0115	14.6195	29.5206	10.7182	8.60496	11.7647	12.7128	7.70885	14.7359	8.75211	13.7186
BjA006185	44.5024	72.4155	53.1559	31.6376	31.0889	38.6898	29.6719	57.4415	16.7267	51.9359	36.0909	33.2237	38.0173	30.7268	31.1183
BjA006186	39.3698	34.8527	44.2633	44.7854	19.4628	78.7638	23.6031	48.0543	18.3077	34.1353	13.0202	14.6976	15.3942	20.6953	38.1559
BjA006198	9.52626	7.1266	5.67268	10.3585	5.75076	10.1421	4.98671	5.81835	6.033	5.77903	5.59392	4.30581	10.0767	5.77592	8.69103
BjA006206	50.4183	244.055	128.392	20.4386	3.25466	19.9416	9.91773	54.8384	6.03187	370.844	128.515	146.303	147.814	71.6652	48.551
BjA006211	2.96441	6.3571	4.29373	3.96608	8.85915	5.46902	3.27134	9.23253	4.55046	4.42333	2.21457	1.41514	1.44695	5.5232	1.42204
BjA006246	19.3298	16.5697	14.0772	11.5163	3.92137	3.3568	22.185	6.40436	24.5518	9.26232	43.2804	9.67126	43.7213	10.4587	48.3653
BjA006294	10.0093	12.3053	42.0574	13.1231	26.2789	16.7702	22.8089	8.55933	36.5571	12.263	12.7281	26.0387	31.7048	10.3086	14.2922
BjA006299	2.22871	1.2213	2.52051	7.16696	3.77755	22.6632	2.0513	7.69681	1.86421	1.82392	1.70496	7.42481	3.95462	5.51224	1.10895
BjA006327	11.7807	13.4948	6.65695	2.49116	14.7213	15.6702	17.6774	19.169	5.58707	11.2894	10.9674	1.5493	9.19167	13.441	15.2686
BjA006341	10.741	46.1927	27.8531	13.1727	16.1245	11.2617	6.63359	4.63192	8.28082	22.4945	7.85312	58.2618	5.75004	17.6417	13.9046
BjA006349	6.34365	6.56943	4.64929	7.63616	7.88387	3.98091	5.59272	4.52182	6.39813	6.66664	6.69709	6.03519	5.881	11.8403	8.84853
BjA006351	2.98535	5.2588	4.17252	3.01337	1.46963	1.2515	2.32396	2.51613	3.00275	3.55536	3.88703	2.57025	4.97821	1.80519	4.82745
BjA006351	5.44136	10.971	6.41693	2.76517	7.0813	3.99733	4.21072	2.46132	2.8473	4.00575	7.11618	2.43257	2.44787	5.34136	6.00544
BjA006392	24.187	17.7066	25.7111	14.8056	30.0074	5.12148	43.2212	5.19754	20.1905	13.3086	18.6034	21.6144	26.5402	13.3015	23.6596
BjA006476	19.6452	13.5471	7.32286	46.9706	22.633	32.4731	5.29606	44.7772	11.9968	2.93284	4.31696	1.75825	4.07426	3.49939	3.933
BjA006490	294.079	539.487	818.47	128.086	40.1032	41.0617	29.1705	120.877	21.9078	615.875	282.69	246.443	306.029	226.583	105.379
BjA006508	16.4247	22.6727	33.9424	4.47631	5.16942	4.5579	1.8428	7.02788	4.93269	17.4319	23.1556	13.1762	6.92433	13.2426	8.57
BjA006512	19.3162	11.1302	24.1912	42.8843	363.109	89.3063	200.182	67.1504	131.162	11.6412	27.8315	45.8379	64.2999	15.3815	22.8615
BjA006534	64.6926	63.3585	137.462	112.226	83.94	113.786	22.6137	84.8554	87.7128	58.2676	30.0276	21.9786	30.2446	69.9862	36.0441
BjA006545	26.6978	15.8176	12.9423	0.127282	6.04918	42.9504	30.1233	7.65856	35.6759	26.3765	48.0643	49.4042	32.7168	49.5813	48.0382
BjA006563	29.4598	33.8287	20.8542	13.3741	57.6335	35.6877	75.0604	30.6243	39.7979	28.867	39.1815	15.1734	52.4041	28.8064	39.6525
BjA006570	6.04178	10.8336	9.39909	2.99176	11.0669	6.97581	3.17728	5.25673	3.79016	7.93312	8.66577	30.1939	3.59155	12.7311	2.17635
BjA006571	121.111	211.762	83.2306	141.125	48.1102	46.9174	69.3389	32.2751	120.544	177.677	165.58	164.035	212.71	124.296	190.995
BjA006596	5.21719	7.48231	5.79019	7.84641	1.51697	3.06767	2.91551	4.91238	5.90048	5.10235	3.64085	7.00766	5.9865	5.65542	5.00281
BjA006599	194.043	258.558	339.687	28.422	64.2949	83.3842	40.9512	92.5273	34.7243	262.417	182.854	94.2369	137.217	126.907	59.8287
BjA006602	9.09283	19.0768	14.0248	18.1574	3.1396	6.56616	32.3591	17.6247	2.02372	9.79827	7.11365	10.2106	10.6217	38.4568	17.0594
BjA006609	14.4141	10.6092	14.7899	2.52186	4.57377	6.09898	9.67993	6.29243	5.88377	8.07155	13.6001	1.77688	14.6464	6.64422	11.1246
BjA006628	6.34341	8.51113	4.13557	9.00358	6.94639	5.6488	7.1999	5.7434	5.4492	5.7314	8.46451	9.20635	8.33071	5.68448	9.02951
BjA006639	1.99397	19.8851	1.02461	30.6664	5.50056	28.5178	2.11812	7.23935	5.11882	5.27498	30.5251	11.4163	8.00779	12.3503	28.37
BjA006641	18.7891	20.3587	13.581	6.1999	18.4141	24.2463	18.3341	20.0922	10.3839	9.36328	3.36137	4.02253	5.03296	10.3667	4.97902
BjA006643	12.4702	15.0242	8.81926	21.4357	12.9007	20.4227	21.0182	19.3696	14.3405	12.972	14.0732	7.71656	13.055	11.2118	16.8221
BjA006651	28.9513	41.4478	39.7134	57.2151	21.9623	15.9205	48.8885	60.3012	98.2837	22.2023	44.3266	9.8689	47.6268	12.8834	44.0314
BjA006667	175.179	185.971	127.638	143.629	3.623	30.4672	7.3826	74.3692	20.0657	144.08	7.44908	69.0322	8.59843	120.644	11.1858
BjA006678	328.937	960.087	710.791	33.412	10.5982	82.6533	5.43575	91.2894	5.80805	549.268	285.591	273.742	284.454	125.084	81.2361
BjA006699	1.50086	1.11832	4.10278	1.56431	9.29422	3.45229	2.61405	4.2564	9.10897	1.67449	4.969	2.12433	6.94297	5.30856	3.20447
BjA006721	3.25752	5.26784	3.14942	10.7136	4.67587	2.25207	4.4931	9.45221	4.75701	4.52227	2.49689	5.14433	3.53628	2.60633	1.72701
BjA006780	6.79376	4.9381	5.00482	11.9263	19.2557	11.7768	13.2183	13.6064	6.05654	4.98654	9.91468	3.25977	10.334	5.47854	5.7368
BjA006789	5.13433	51.9061	4.14148	2.22574	5.79235	7.60944	3.89094	2.21725	1.81083	5.12792	6.00169	10.8126	3.59983	2.9372	4.73157
BjA006796	7.10518	70.1193	10.4137	1.71508	4.15346	8.61374	4.57606	2.05136	1.9038	5.0593	9.41066	13.8747	3.54498	4.51571	6.77581
BjA006803	30.8903	8.70219	11.4956	13.6759	17.2711	3.48163	10.6416	8.15068	9.06357	3.39249	4.10205	3.03313	9.36	4.35196	5.52565
BjA006805	4.19462	4.72928	3.77289	1.18645	3.89071	5.13075	4.07084	5.44992	2.26766	3.4057	2.29333	1.7267	1.23067	2.76604	2.51969
BjA006806	63.6001	66.4363	50.4701	32.6538	133.895	98.0851	93.1563	44.7135	68.5219	50.5376	49.2954	19.3064	52.1616	47.0089	66.5648
BjA006859	20.7106	30.4484	35.5498	9.29576	9.52722	23.3731	5.73335	11.7763	6.33033	26.2195	17.4299	9.5347	6.6241	15.4059	18.716
BjA006872	24.1033	48.5694	35.627	10.1876	9.28484	5.67547	11.0016	6.90922	3.62992	13.1454	30.6203	21.4473	19.3743	17.0455	26.4978
BjA006877	7.25744	3.93504	3.96379	3.08211	17.5497	21.594	21.5739	23.9968	3.13372	3.80493	4.35064	1.92863	5.29045	4.56201	5.16023
BjA006942	1.5497	5.11772	3.78973	3.34154	1.81656	7.70863	5.99913	8.77707	2.05609	6.0958	6.52503	4.20027	4.95319	18.9931	13.1011
BjA007000	6.1458	6.17251	5.32428	11.1762	14.305	11.7835	7.32921	14.9502	9.17877	4.94424	1.61407	4.02809	3.32586	4.54941	1.94227
BjA007017	5.78372	15.2948	7.87363	7.55809	44.4888	27.4454	51.8271	39.9633	9.81679	16.6094	21.6139	22.0719	5.68657	9.46162	5.98405
BjA007083	11.8251	29.7107	27.3852	3.66473	13.3494	5.30133	17.647	7.06551	6.18262	27.7131	24.5915	13.1125	17.4441	9.40572	7.28282
BjA007103	1.99489	39.4626	8.19028	5.82018	31.1535	17.9281	10.3255	18.1609	2.13998	16.7487	12.8842	7.73578	6.99055	25.0973	8.15304
BjA007119	5.83417	5.63864	6.82986	13.2045	11.6358	12.154	14.7418	11.6215	14.6325	5.85977	6.67163	12.9454	9.14018	9.64305	8.0605
BjA007186	4.65861	4.67687	4.44387	2.235	2.79419	1.49049	8.25967	1.38073	3.52451	7.64044	8.41926	8.94872	8.97358	5.70405	7.1571
BjA007208	21.0416	1.86936	3.82501	9.95828	2.7856	10.9411	1.85321	11.7639	2.23677	9.58255	4.34609	8.21896	2.51321	27.3267	5.04375
BjA007238	2.06639	9.08821	1.20786	16.4409	14.6139	4.20187	43.9659	9.05493	63.5323	35.2755	50.1592	12.3347	47.2273	14.2602	34.0921
BjA007240	1.62313	2.9803	3.04169	2.60321	2.02819	1.51484	3.97043	3.85816	1.28342	4.39297	4.58263	3.77665	2.70324	1.80747	5.22492
BjA007241	3.19377	4.36295	2.50622	4.58039	6.96756	1.04423	9.44694	6.18623	7.83113	6.25913	10.3907	3.51022	7.09814	1.9787	6.65679
BjA007243	4.64911	5.61777	5.586	11.0453	20.8323	15.0737	27.7945	13.6694	14.9648	9.86899	11.8284	9.39644	20.7296	8.55475	15.3065
BjA007290	23.7532	12.5956	19.6369	17.4637	3.75078	8.21569	3.27832	9.32628	4.45511	2.09976	3.63478	3.3333	7.88286	4.80989	12.0978
BjA007304	19.6697	8.32698	6.01532	91.9621	328.663	105.207	179.955	147.723	212.577	16.1138	36.0452	60.0778	33.452	29.7642	27.074
BjA007305	10.4375	20.6088	12.087	7.87293	4.02555	6.71318	5.80477	8.77867	4.68455	14.3624	17.82	10.3596	10.8709	7.10693	8.42058
BjA007316	91.8886	87.0234	58.6764	16.5093	23.8084	5.28159	161.921	18.9447	91.9313	64.9785	46.169	15.9934	61.8519	60.7924	53.4496
BjA007365	8.99173	12.9075	5.53938	12.5713	2.05995	1.82	3.70147	3.41356	2.14117	5.14496	8.65289	3.25923	6.03935	1.82569	9.13611
BjA007382	1.20422	3.26273	2.3165	6.40896	50.129	21.1122	11.3887	19.3122	11.0325	3.92492	9.26233	19.5497	6.10208	12.6014	2.00142
BjA007401	3.55171	4.51138	2.77558	2.96078	5.67431	1.46573	20.2478	3.22314	7.69776	6.96744	11.1939	6.53586	9.11002	5.16569	13.2405
BjA007402	33.39	25.2108	27.2351	23.8838	25.4396	35.5228	40.981	23.1804	25.9488	31.1438	40.0367	54.7278	30.9144	31.0684	35.3743
BjA007403	15.4488	13.4739	17.3267	6.27772	35.3606	16.5478	20.4053	10.5137	11.9659	5.64162	11.1668	9.7247	5.57255	8.11929	13.3134
BjA007407	58.2703	39.2639	48.1386	19.5527	23.8324	18.0315	60.6847	20.3116	21.939	28.211	31.2639	17.7657	24.4093	38.8704	47.0717
BjA007427	12.4115	9.73198	4.11293	16.8397	17.5934	26.985	13.103	21.6187	10.5724	11.1724	5.94535	17.9524	10.4757	17.0376	11.528
BjA007449	12.5468	11.8605	16.4418	13.7445	18.2237	40.1619	72.3799	28.7347	20.2418	9.48139	12.9639	2.35348	15.583	8.79916	13.9091
BjA007472	4.43844	4.03909	5.72071	0	2062.21	73.6328	1.00314	99.9304	27.7339	2.21115	2.40715	239.978	1.20016	251.903	4.5128
BjA007483	24.9409	66.7208	45.8525	22.3916	17.8409	20.6029	9.81625	30.7737	4.74526	32.5842	19.945	50.3325	44.2994	30.2944	13.9666
BjA007486	30.5595	29.3936	20.2346	1.47687	3.99714	3.98848	7.77297	1.34908	10.7237	36.3524	22.487	11.7944	20.6618	20.2648	36.3295
BjA007507	10.9936	9.86454	10.1777	19.5963	13.1002	21.5778	11.6217	21.9573	8.83286	9.41753	6.60417	7.05909	5.79112	8.50867	10.9139
BjA007511	23.4886	10.4815	12.6673	17.8984	27.6286	1.24033	1.33865	1.7249	1.37514	8.54748	1.76748	2.68517	7.05035	9.11313	6.18376
BjA007513	648.74	1476.57	1866.62	274.518	277.375	373.196	35.0527	510.123	40.1015	1362.82	450.024	608.636	714.947	492.822	194.115
BjA007527	30.8064	16.024	7.5291	46.9231	7.38631	20.1154	1.32377	27.1163	6.99228	23.6741	1.08448	16.9963	3.71269	25.6157	3.14645
BjA007543	1000.94	3516.61	869.605	1044.05	2809.09	1716.31	2482.78	2684.4	1592.04	2492.36	561.855	867.098	394.539	892.797	483.599
BjA007566	26.7296	136.166	55.5858	13.5426	7.31311	20.6859	13.103	22.6562	3.33946	53.8971	31.174	44.2301	38.8147	32.8529	26.583
BjA007624	28.6198	18.4567	34.2223	15.758	11.2325	13.3244	26.5264	24.1897	9.43872	13.0544	10.5247	8.65548	14.5423	7.08797	9.50375
BjA007640	6.3099	7.05447	4.44495	3.71877	6.20124	4.01563	6.79378	2.92187	8.43503	4.96634	2.6402	1.89133	5.29011	3.06856	9.30292
BjA007662	8.34863	5.53713	5.45196	3.50442	8.17407	11.4113	10.4292	11.9423	7.59287	5.29043	8.45009	4.46165	6.84225	7.06201	6.13548
BjA007671	1.48963	1.47556	1.62495	3.56264	16.6082	4.69682	13.4643	2.86097	15.4977	2.53812	3.61046	2.0129	5.43382	4.7939	5.65405
BjA007675	14.3512	14.2577	13.6558	4.40307	8.43922	10.3023	6.21225	14.165	14.3866	8.2163	13.1994	7.73716	12.5484	11.9022	9.36523
BjA007678	8.64874	5.19669	3.26957	6.77376	13.3168	10.3142	6.39856	3.94343	3.97286	4.64662	5.73223	10.2289	6.40392	7.86341	5.95958
BjA007703	21.1947	34.2287	35.7402	7.10328	13.785	1.18203	1.70987	6.58984	5.0698	20.7098	37.6847	14.5589	18.7572	6.06163	28.0225
BjA007708	11.1604	18.7417	9.02453	47.7206	15.3239	26.8451	48.7555	32.9523	39.6703	12.3373	16.7364	3.48772	11.0711	5.0839	18.9843
BjA007725	16.2743	87.4619	41.2819	4.84896	12.6837	7.51355	3.34381	11.8729	9.58079	176.229	87.8609	46.3743	29.2538	12.288	9.52702
BjA007738	27.8469	167.378	183.879	57.1382	13.7847	37.4752	2.45337	46.8585	2.54548	167.35	42.6955	37.3447	35.6709	27.7197	15.3811
BjA007769	2.23723	4.95389	5.04205	2.45404	5.6039	2.26659	5.58306	3.05189	2.16052	4.05836	5.36406	2.29081	3.44414	3.8431	3.12025
BjA007778	14.6624	15.0703	9.87696	20.3266	15.4316	31.0368	13.3477	32.4142	15.9666	16.1591	12.2661	17.9996	14.277	15.8283	13.1231
BjA007791	45.4762	67.5262	75.3538	23.2753	22.1822	26.6005	82.0349	37.271	18.6721	43.6484	36.818	24.1919	42.8194	19.5159	28.947
BjA007809	7.77397	5.8603	9.07039	2.50806	3.96633	6.18002	6.6484	6.92412	5.73402	5.86405	6.36327	2.90235	3.35862	6.23504	4.17078
BjA007817	327.891	321.711	749.12	326.49	32.6723	157.154	127.327	217.548	307.402	321.024	160.502	70.4362	177.888	198.68	52.0584
BjA007833	10.4305	8.86534	2.44133	11.1545	17.8609	16.9665	20.6217	10.1432	18.7802	3.17846	3.55321	4.74465	2.94311	8.65106	1.92825
BjA007926	3.93205	2.35951	2.97027	1.01451	26.2049	2.78999	39.2356	1.50188	22.1963	4.14102	26.9387	9.31557	33.0683	4.62772	27.1766
BjA007930	8.18318	13.4163	10.2763	10.5883	9.5591	13.0058	11.8644	12.8792	8.66464	11.6741	8.26657	8.85665	5.98757	8.84792	7.68081
BjA007964	10.1727	26.5828	18.722	9.05505	2.04764	4.89397	11.9155	7.30753	9.17746	18.5854	23.5874	9.9019	20.6652	6.53061	28.3187
BjA007973	29.9727	14.2807	32.4495	25.4706	15.8312	26.5266	4.35917	36.3691	6.44733	16.6849	2.90707	18.241	5.14761	16.5466	4.80338
BjA007995	14.8361	13.2148	10.3776	21.2243	8.36568	3.17382	5.41388	7.22962	3.33017	14.1938	3.1389	8.69485	3.02712	13.9656	5.59957
BjA008005	185.201	277.975	283.093	278.276	152.678	136.297	234.044	194.849	230.152	336.787	237.453	151.084	269.589	198.509	266.371
BjA008044	31.989	233.295	95.5344	12.4497	16.7585	52.1638	3.30261	42.0675	4.53659	184.956	81.4742	79.505	41.8134	59.9738	31.4887
BjA008093	5.65748	13.8424	4.09314	16.7012	15.4377	13.8912	19.6837	33.5684	4.49457	5.15464	12.8989	5.59461	19.7421	10.3849	14.4836
BjA008100	23.6562	21.5952	19.3161	26.3018	15.6563	9.2144	22.4702	19.3081	9.86569	29.1884	22.2819	23.1788	24.0116	25.0158	17.7732
BjA008101	158.937	104.386	139.936	144.388	262.498	157.304	297.594	135.533	266.18	57.9948	117.905	58.3094	673.847	269.868	346.462
BjA008134	54.0113	101.631	63.2304	45.683	10.7582	17.8851	13.5836	23.741	11.4666	43.4186	9.55296	7.74008	10.402	26.1699	10.8566
BjA008136	18.8629	12.6413	5.93487	41.8148	16.3175	46.888	17.024	57.7906	9.44261	9.52342	6.94275	7.72071	13.9763	18.8222	12.3422
BjA008158	15.5476	14.7514	29.8585	8.49238	50.5961	18.7252	37.7004	22.4857	11.6384	10.7531	18.3141	15.1312	7.05046	11.2012	18.8992
BjA008173	29.1923	48.3266	28.8092	35.7476	44.5945	32.8112	26.4642	36.6799	30.8328	29.8248	22.2784	27.098	24.6371	37.7646	34.7098
BjA008183	5.15441	8.05506	5.44608	6.99882	1.6674	6.72617	6.19206	5.47333	2.15438	8.53961	11.0155	11.9342	9.91312	12.0362	8.00262
BjA008210	68.7694	60.519	13.3682	104.065	77.9982	127.793	131.035	100.219	59.2748	45.9633	56.8409	80.8421	57.7418	60.3422	48.011
BjA008216	73.8935	53.2934	156.605	21.1526	5.12843	12.8614	5.91342	38.7861	9.65822	37.8252	18.8714	16.8989	30.2734	15.5377	16.4883
BjA008235	5.72013	4.62404	1.44333	14.4238	23.42	20.9673	11.7741	15.6942	14.7421	6.7871	5.38812	4.04571	5.32117	6.42856	8.31645
BjA008259	66.5337	72.9219	92.5298	52.8869	19.9856	304.449	27.4842	140.78	42.436	64.7449	14.9151	17.2193	30.4679	30.0493	40.7866
BjA008268	18.2955	13.8404	14.3829	18.6151	52.7516	67.1078	29.2616	46.3966	16.8213	6.4796	14.9802	19.3678	16.1793	23.2047	14.452
BjA008320	19.7324	62.6444	40.4553	14.9874	9.17278	17.0247	5.2901	9.54037	3.50064	85.1872	7.66117	36.3117	9.1849	17.2351	5.26794
BjA008340	4.60066	6.99464	2.68918	11.5521	274.531	88.3184	42.7087	22.246	33.2009	5.88034	3.17171	557.631	8.49217	111.275	24.664
BjA008344	7.57868	5.5339	5.49384	3.13886	35.3606	7.09193	93.6244	8.30032	27.9917	5.99422	42.0086	35.1344	64.7477	15.3687	29.6778
BjA008382	49.1	24.4402	54.8817	72.3902	3.92332	7.454	4.79494	45.0641	24.5229	33.8992	13.15	11.0528	10.0212	31.2608	10.777
BjA008391	16.8347	10.4916	11.2676	8.65051	15.5841	23.9795	22.1958	5.15582	6.37842	21.6124	14.6726	13.6171	10.1191	11.4909	13.0739
BjA008394	338.416	68.8528	83.3237	69.6766	188.05	50.9086	105.723	43.0926	96.7961	21.258	65.3948	258.871	83.1547	185.033	26.217
BjA008427	45.9857	13.8682	2.10727	96.0675	31.1708	159.299	6.80117	95.4749	7.13141	20.1188	3.72482	28.1641	4.19553	70.0215	3.23066
BjA008431	10.5296	6.07302	12.0411	148.337	41.8802	23.3352	58.1656	35.2459	61.4948	27.2215	10.9359	1.62335	8.37649	5.75665	6.92659
BjA008559	16.5209	19.2674	16.2383	16.9299	75.149	33.217	77.7097	21.8265	57.1342	22.0337	38.6202	39.5765	58.0836	20.3987	46.6714
BjA008569	6.61005	19.6361	6.22486	5.71171	135.42	13.8322	20.6554	6.12998	106.95	17.2751	11.3026	81.6921	10.5693	16.8754	9.66626
BjA008599	48.7745	98.9455	93.5834	59.7415	28.3451	41.224	55.7328	85.9232	30.3457	97.7325	36.0341	43.715	51.7199	37.9601	40.3623
BjA008609	3.46301	3.03326	2.31355	1.82202	3.91865	2.34786	2.40172	3.27417	1.65333	2.90299	2.59178	3.19705	2.77264	2.3987	3.02524
BjA008639	63.7736	399.146	188.971	49.1897	11.0378	40.1089	4.37068	98.0546	8.76152	552.507	83.5882	167.493	94.5444	61.0003	27.5529
BjA008646	1.18289	2.30845	1.52496	1.21432	3.16962	1.55701	1.54841	1.9876	1.47987	2.00264	2.28033	2.07603	1.85066	2.85185	2.19844
BjA008647	4.93258	2.409	2.61278	9.22636	11.7572	2.40888	45.1854	10.5132	35.3383	6.45612	23.7825	5.65651	20.2948	5.64016	12.2684
BjA008648	39.2612	27.6945	34.277	35.1025	17.093	46.4382	20.9619	34.4186	14.133	13.8514	15.0477	11.1929	14.0234	19.6707	20.3653
BjA008669	82.7993	203.476	112.323	891.684	380.667	390.513	443.164	414.104	222.347	428.78	107.672	62.6367	123.357	149.34	99.79
BjA008673	16.9704	11.8651	4.64386	52.5068	14.164	16.3315	1.7685	20.0614	3.57	14.2583	1.74765	27.1846	8.32755	22.8203	1.36626
BjA008694	14.8682	34.4861	28.9549	24.1197	16.8254	7.71649	4.39434	17.419	8.28483	52.0925	25.3305	52.6474	61.46	27.7104	23.7606
BjA008726	32.0214	24.3089	11.8928	46.6481	68.2241	48.3121	58.3791	46.306	28.7173	31.8657	79.5079	25.0368	61.9702	31.0857	70.5676
BjA008802	8.91756	7.44988	6.3649	10.6348	5.23971	8.69018	5.21774	10.6236	2.35383	4.62709	1.17212	3.5683	1.1012	6.98083	1.57419
BjA008810	18.714	73.7154	23.3767	8.55725	9.62615	8.04254	5.44715	19.1383	4.77099	51.4489	18.0593	21.2393	16.9193	17.6894	21.8651
BjA008816	4.16944	3.33481	3.37442	1.03178	7.65158	4.37917	9.49715	5.499	5.51445	3.0933	2.49198	1.63977	1.89416	1.89091	1.66062
BjA008818	13.1898	54.0817	26.9512	116.521	22.3083	26.813	70.3681	56.2501	101.548	44.3736	45.9891	54.9207	71.1039	25.6226	24.7987
BjA008819	7.53748	4.36703	3.65156	3.90181	4.98734	19.2849	9.4317	4.05838	6.31445	4.41876	4.20946	2.70962	2.61177	4.9869	7.71267
BjA008822	16.6194	23.3632	15.9248	55.5887	12.4263	9.72162	45.475	30.4117	33.9034	28.812	48.3067	8.4013	51.253	9.90613	55.2783
BjA008825	6.91875	14.5253	11.0871	17.0596	11.182	10.6005	11.0388	8.83772	7.61262	19.229	16.0296	30.7732	20.4557	23.1861	18.6301
BjA008826	7.62798	46.6301	1.7802	3.81897	1.76544	1.16393	2.49546	6.37303	3.18202	29.5324	48.381	30.4214	16.1247	6.14218	10.2631
BjA008832	1.73742	7.57066	4.93065	9.21994	8.64749	6.90475	7.9778	6.81225	5.50785	4.66107	4.04968	3.87659	4.27128	4.30287	6.81761
BjA008855	5.43176	1.40543	5.45701	7.43329	4.846	7.9836	4.39197	8.00526	6.71223	7.68171	2.65039	3.83193	2.28823	3.73714	2.29747
BjA008865	22.767	22.7453	14.6003	40.13	39.5775	30.1629	309.89	52.8541	105.081	24.7098	24.6582	15.3598	19.9074	12.6781	11.6182
BjA008866	16.6552	7.52052	14.0707	19.0145	44.9708	25.978	43.8904	26.1588	22.8067	15.1419	13.9232	19.5909	23.9633	10.5136	15.719
BjA008869	20.4082	12.8053	11.2694	24.2308	22.4604	56.7581	16.0644	40.8585	11.3658	16.174	9.58078	14.6491	15.9923	15.8495	14.1818
BjA008873	17.174	15.6794	9.92125	37.3264	16.0264	48.4515	37.2786	38.4816	34.6906	14.25	11.703	21.2474	16.6455	14.6244	19.6136
BjA008903	56.9258	51.6043	36.415	52.5343	103.938	66.2317	185.135	58.4576	125.505	55.9096	97.2818	88.9478	160.736	76.0594	70.9167
BjA008909	6.46251	2.37646	4.7467	1.42181	5.60843	3.3637	2.64041	7.48094	3.67923	2.29238	2.05517	2.70175	1.79619	5.64482	3.53292
BjA008910	6.7006	3.2565	6.4913	2.27288	4.60156	2.43671	10.3685	2.93729	6.37989	4.13491	8.56095	2.37852	3.0729	6.38948	6.59955
BjA008915	367.372	352.771	284.751	570.844	364.276	191.919	362.923	364.994	350.949	148.907	319.129	75.7108	684.735	263.392	1036.95
BjA008917	15.9172	37.5308	27.8897	35.8114	9.23964	16.9349	39.0608	16.5222	17.429	35.8355	25.258	30.2483	29.1246	16.4648	24.1528
BjA008924	127.06	205.394	114.828	176.417	52.7909	33.6614	85.3302	59.949	57.7029	78.0287	73.3277	86.23	102.103	83.2229	85.3002
BjA008967	6.0261	2.65872	1.03115	5.63258	8.81012	1.77887	6.60424	2.0241	2.74588	5.20231	8.693	6.62016	4.36931	5.44719	4.37453
BjA008971	4.13519	4.07483	4.57081	4.53066	5.47221	2.69393	4.60225	6.84892	4.148	4.37259	3.93575	2.47178	5.44353	4.28373	4.21562
BjA008994	14.2801	13.8938	11.2275	11.1451	11.3535	22.2133	8.61997	12.6378	12.4191	11.2258	7.98482	7.38415	8.59699	8.48893	8.05464
BjA009000	23.5996	49.7973	51.822	23.7604	25.6275	43.4718	20.2522	79.0378	30.2091	19.7122	17.9723	10.752	20.7481	39.9158	52.6835
BjA009029	14.7096	18.1755	14.4604	13.1315	27.6931	45.1808	35.6809	24.6881	19.461	14.0076	13.9949	16.1507	19.8721	12.4988	8.29695
BjA009036	25.6798	30.6479	32.3677	10.0578	5.04846	9.57712	33.2033	26.4782	34.9338	15.7942	19.2611	28.8552	35.3785	32.609	50.1668
BjA009060	28.7437	25.0302	22.7019	33.3347	17.4074	17.9259	13.7035	29.8621	13.8752	22.6873	17.08	9.44437	21.6921	19.6473	19.6122
BjA009064	51.1533	25.2922	16.6345	10.7152	1.9316	6.31257	2.16817	14.1629	4.35074	15.3709	2.49109	5.44714	3.28534	20.9564	2.9912
BjA009095	23.6174	14.7959	24.564	24.2544	11.6817	18.0462	38.5635	29.6061	21.1808	13.9742	26.6292	5.24789	26.4942	24.0901	30.2326
BjA009113	4.66449	5.14879	4.43617	4.57316	1.35738	4.3033	2.28927	4.47054	4.3155	3.94333	4.19008	5.56079	5.99246	4.73174	8.45048
BjA009116	29.8532	23.9512	20.166	26.0048	46.8554	61.4738	37.938	51.7753	11.929	19.9251	22.0825	16.4454	20.406	24.824	26.9465
BjA009120	31.3281	39.4906	14.8699	32.8817	33.4234	23.9739	80.5929	36.7601	33.3497	35.1184	48.1357	24.6344	79.4737	39.6799	63.7949
BjA009123	62.8833	236.571	132.791	29.3879	20.4972	21.311	40.2755	51.2658	24.9686	241.724	139.617	145.444	99.0674	83.5292	69.038
BjA009135	13.2751	14.5831	26.1921	36.4441	1.56028	22.4989	6.91635	16.0838	9.22196	13.798	1.41119	9.08703	9.14298	25.4492	22.5196
BjA009158	5.48682	3.7897	2.56976	3.17524	4.43125	7.9537	3.49629	5.62724	1.35545	4.2603	4.05799	3.58255	3.01805	4.27262	3.49326
BjA009168	79.4728	48.8035	71.8934	128.202	611.361	330.694	293.079	306.157	307.286	80.3388	157.036	220.407	192.371	148.807	156.284
BjA009181	10.1186	4.13978	7.47591	13.8663	8.06598	6.9156	10.6643	6.32006	7.85076	6.05717	9.17436	8.18545	9.26219	6.54798	8.31719
BjA009188	36.1294	102.852	62.2762	47.6835	69.9863	55.78	59.1375	86.2169	49.6058	138.257	84.7546	106.777	68.0554	62.2413	38.383
BjA009189	82.7958	44.8896	77.6353	50.2648	28.4162	71.9375	56.3975	94.0541	26.2714	36.5918	56.3028	24.6623	59.9377	47.8426	53.2475
BjA009201	8.84433	4.64923	5.56958	17.4876	18.4884	22.6701	9.12759	18.5686	10.9319	7.65885	5.47369	9.5274	7.17327	9.15245	4.65311
BjA009204	66.5101	137.547	154.611	44.0082	2.39236	1.60078	6.34321	8.48087	6.48639	33.5858	37.3608	24.3293	25.0836	12.8769	40.2262
BjA009261	12.8939	8.37036	2.56943	12.0745	4.53684	9.97287	8.93339	13.5989	8.0369	4.89014	4.30609	5.31152	4.24831	9.9232	5.32369
BjA009262	2.67934	3.8352	3.19493	6.15787	6.27476	2.02069	6.67151	2.62972	6.71209	3.91756	7.3957	5.36653	7.56226	3.23723	6.78462
BjA009268	4.34975	3.52965	3.45117	5.52719	1.71016	3.41329	3.19685	3.69312	2.2465	1.28838	2.11257	5.23235	2.83877	3.94072	2.95208
BjA009271	23.8678	35.714	8.15768	29.2886	38.4524	10.1106	46.1781	19.8913	31.1791	24.2909	29.7997	38.3957	37.1615	48.0946	71.0107
BjA009287	8.5308	4.09759	4.34848	5.30893	3.10289	1.28411	9.64274	4.75361	2.49836	3.35986	4.44297	3.91914	7.66663	2.15158	2.492
BjA009288	7.96065	8.91937	16.8584	14.7384	4.5356	13.9592	18.0828	14.3428	8.5806	14.0374	11.3716	11.6174	9.77276	8.00177	9.00876
BjA009312	28.1737	35.6108	28.2533	72.281	107.458	240.568	163.927	157.455	125.868	28.329	44.79	74.9022	82.5274	90.3074	44.2628
BjA009317	148.846	67.2407	94.3696	179.066	903.022	371.412	971.066	289.891	323.473	138.486	244.388	385.281	285.962	257.254	207.566
BjA009322	3.08209	4.47938	4.12508	0.928138	1.77607	2.17147	5.6779	5.45152	2.70976	4.21139	5.31363	2.99219	6.10052	3.98913	5.02516
BjA009340	2.90291	3.25631	1.71388	3.84093	1.13976	1.84168	1.88922	2.38207	2.11634	2.94998	2.09743	3.93383	3.03061	3.06377	2.53294
BjA009343	8.11992	3.86393	4.18149	6.20233	9.34416	2.50071	13.8851	4.43834	9.48432	6.27911	9.96131	4.3774	11.241	8.32875	10.1481
BjA009356	255.607	229.641	213.484	67.3682	3.02684	38.8306	4.5068	66.145	12.196	92.1896	66.5477	43.4297	34.4084	67.4677	16.0942
BjA009359	6.42257	8.12582	1.02341	16.9686	9.289	9.05903	35.9191	14.103	13.8782	3.60838	8.94664	4.96546	12.0506	6.56411	8.82136
BjA009400	4.38549	6.59102	4.24555	31.4338	18.3337	1.78556	29.1373	13.4003	19.0041	4.62763	4.24765	5.58403	6.35546	4.40898	12.5957
BjA009415	13.9412	16.8362	14.6291	7.51115	25.4207	3.72974	19.2991	17.2695	5.50621	8.8556	22.3093	6.52481	5.63806	13.657	8.95444
BjA009438	22.4413	21.0387	13.1538	25.2366	47.6891	55.4078	113.587	46.5285	47.0415	27.948	45.8615	26.5706	103.035	26.7536	63.8506
BjA009444	1313.11	2758.77	1472.34	812.886	414.185	632.53	205.118	796.907	245.832	2019.6	825.123	934.405	1159.41	908.764	222.476
BjA009489	10.1354	10.7495	16.2085	3.19585	5.46531	4.82266	7.51422	15.9878	9.6715	17.5614	10.6013	20.3442	4.12148	5.55482	15.0759
BjA009499	14.5746	17.1707	10.147	8.98902	27.6969	9.56888	85.7753	8.60489	31.137	20.1482	69.1375	21.5561	76.824	36.7547	73.8475
BjA009551	4.71507	6.95948	7.01114	3.5769	4.18287	2.25675	7.02722	3.30746	2.71967	2.98064	7.23503	3.7615	6.29541	3.55285	5.05191
BjA009557	21.5513	13.8002	14.7735	19.5508	16.855	16.3813	28.7551	26.8554	10.9556	21.4511	18.2397	14.2263	16.9792	14.1167	12.1361
BjA009581	3.88219	4.45852	5.06699	1.41011	5.22311	5.49759	2.39279	4.80521	2.62378	5.0376	1.0168	3.39473	1.99729	6.28705	2.90094
BjA009596	55.0609	96.4175	50.0755	31.2407	89.1575	90.0703	225.054	46.9436	86.4275	47.9507	106.869	73.7281	76.1409	44.4902	80.7812
BjA009604	6.25477	15.0325	2.77789	10.539	9.28228	9.59782	16.7351	9.0302	12.0682	8.85689	14.4009	4.54991	11.2971	3.68567	10.4978
BjA009614	2.67181	3.0625	3.96405	3.63041	6.78256	7.49447	9.79758	8.19635	5.33965	3.54916	8.84753	2.80019	8.55119	3.99594	7.19415
BjA009635	8.55682	10.9889	9.85963	2.68481	6.18367	5.79068	8.95363	7.46643	2.35936	4.17022	7.42079	2.30002	6.56789	4.32464	9.61729
BjA009674	1202.26	2955.61	2090.5	856.461	120.531	148.42	566.33	600.573	390.836	1463.61	1539.2	388.823	1019.52	480.879	1124.67
BjA009729	21.3119	14.8772	15.1455	8.72554	25.6774	12.8015	31.9346	10.3064	14.2347	14.2296	34.102	17.9775	29.4434	16.7393	27.0901
BjA009732	4.91868	10.4744	7.17115	7.63999	3.97583	4.94669	2.65634	1.10598	4.17043	7.23964	5.7147	6.31068	3.10821	3.69955	3.93674
BjA009816	433.773	834.492	716.658	1300.31	173.212	540.352	300.967	876.713	139.59	466.705	169.8	122.417	156.246	269.945	175.897
BjA009820	18.5151	65.5074	32.4001	7.49807	21.0275	12.6492	44.6596	13.8617	20.2866	49.6602	43.7655	23.7439	33.5177	14.8937	18.0819
BjA009824	4.23935	2.85611	3.53718	14.173	17.1178	6.51067	8.95167	5.43057	4.74494	4.17133	7.9492	9.55797	7.62507	2.06885	2.04301
BjA009837	63.1561	239.717	182.589	46.0059	20.8822	39.8511	8.21737	61.9395	7.12748	244.629	77.3175	109.249	89.5261	83.9744	25.3092
BjA009838	9.66862	8.11554	8.66537	3.59854	5.78525	13.1976	8.66974	10.5732	4.38724	10.8236	6.52362	5.77627	3.25458	11.7334	10.8504
BjA009857	8.61354	4.13635	4.03556	8.05047	9.91014	8.0531	9.87499	7.49832	4.9066	4.12607	7.12947	5.05568	5.35932	4.54789	5.27183
BjA009862	21.3907	18.3641	19.5746	9.93946	14.2984	17.9191	15.0654	13.1104	6.25038	12.1346	11.1912	7.00027	4.35353	11.8907	15.2466
BjA009863	2.91255	3.65906	1.99883	4.55459	1.27675	4.83424	3.31891	4.83126	3.50684	4.22854	2.82658	1.67405	2.33722	7.04814	3.61727
BjA009887	23.2829	19.4456	3.6394	35.3393	5.74142	7.76513	14.8996	15.4574	14.9352	17.5859	12.34	13.8294	22.3425	15.3223	20.6178
BjA009920	110.759	136.193	81.1137	97.9789	43.1137	116.381	13.4224	177.39	92.4726	97.1707	14.4604	126.935	46.1747	207.104	105.123
BjA009925	97.2242	22.8673	30.7346	88.4214	241.325	16.3546	663.973	25.2134	153.052	76.9665	55.64	203.881	105.761	99.8693	133.901
BjA009926	16.2354	9.34293	8.68188	7.56082	168.159	2.09148	495.784	7.73194	47.3403	5.28514	59.3344	75.3769	66.4813	15.5478	83.7063
BjA009931	47.2921	79.2662	102.318	56.6776	115.451	31.1757	102.381	53.4268	110.513	57.8253	118.344	69.7902	50.2651	39.6526	110.401
BjA009947	5.61162	9.36135	11.9961	5.99474	4.2606	4.19154	6.42513	4.94308	3.49243	7.37032	16.2268	47.7216	15.238	13.1513	29.3722
BjA009949	47.681	53.0751	46.9975	31.6022	43.9351	90.1821	54.7963	31.0953	39.4212	34.7578	48.5454	49.8961	82.3953	54.2128	55.0988
BjA009975	3.47697	9.99323	16.3749	5.89401	3.92859	4.18083	10.2987	3.18057	5.30995	9.23658	5.31661	1.92556	4.83594	3.07711	11.0593
BjA009980	11.1487	9.23096	13.9425	11.1752	28.5806	19.8111	61.6318	37.6389	21.2952	8.71344	34.3907	18.6919	46.9218	14.6586	23.5294
BjA010003	9.05315	31.8053	4.29358	4.91333	2.58774	3.95074	1.43735	8.3615	2.946	28.9657	21.9732	5.66387	8.86454	2.17547	3.09527
BjA010012	14.9648	54.5445	15.6299	12.0742	4.47877	7.90148	2.70047	16.0727	7.54036	37.6152	31.3021	9.35887	13.7142	3.39917	4.22301
BjA010026	2.10665	5.33135	4.31775	3.11224	4.99873	1.56268	8.45933	2.84202	5.15218	4.24762	9.43924	3.80354	8.94822	4.04774	8.12761
BjA010036	75.4211	80.1828	57.3878	50.6457	87.8899	60.7935	137.692	53.8519	87.0915	44.6366	94.8436	44.4143	98.3475	62.4955	123.075
BjA010038	18.5685	16.8309	15.9272	15.7574	34.2333	58.0929	34.4203	46.5204	18.91	14.2472	11.9798	10.2443	31.7801	18.1551	19.3217
BjA010045	10.6506	14.4413	14.2656	13.4533	23.4979	6.38519	12.0198	11.0369	6.78781	6.74567	7.61503	19.1545	15.0975	11.1733	10.1998
BjA010052	751.086	322.698	985.314	2520.91	1012.09	1170.31	1046.83	1318.17	1206.59	501.578	355.07	142.451	273.535	118.419	258.412
BjA010163	11.5766	9.50788	1.58166	25.0654	15.3055	24.5836	33.4669	36.2654	24.9079	14.7604	4.48228	5.03135	9.44364	10.7937	1.22559
BjA010164	14.2281	14.3839	21.3634	9.09922	4.76554	3.1671	18.1866	2.09827	9.89968	6.29945	15.4915	5.59105	15.6582	6.10448	22.6564
BjA010175	9.91459	8.23567	8.42463	10.6333	6.12626	6.27252	10.7896	9.43652	4.22429	6.58649	3.33827	3.75528	3.78345	10.1443	3.21179
BjA010181	20.1935	11.615	14.6558	10.9587	40.9415	28.0286	33.528	21.9673	17.9307	19.1872	20.0083	12.3585	6.96747	21.602	12.7612
BjA010183	11.7142	19.471	15.2629	6.66294	8.19682	20.769	10.3719	15.5977	5.21918	23.7274	14.31	7.2644	11.6219	8.32178	8.64177
BjA010189	69.5378	86.8806	42.4985	312.827	74.756	130.465	115.351	197.402	94.6565	84.1667	102.589	61.0009	161.482	37.3964	80.7247
BjA010190	21.0704	12.9213	11.0532	37.0677	50.7028	51.3412	11.7284	19.1357	49.8107	27.9391	18.8494	51.0446	24.4937	22.8995	13.9016
BjA010213	7.75211	9.55496	9.23165	12.1726	8.29744	10.3949	12.8703	15.936	7.09259	5.68271	5.48421	4.24763	8.94951	6.4255	4.92432
BjA010214	47.5904	176.972	160.16	83.5741	1.82907	3.16699	6.9172	14.2277	4.34131	53.2511	26.6825	19.2411	23.6148	9.53423	32.2636
BjA010308	7.64053	8.68907	20.0916	12.2938	2.73808	3.5908	3.41975	6.95981	1.75046	2.66197	1.34209	1.21375	1.15949	1.74739	1.25438
BjA010310	22.0963	25.4202	1.57189	45.0987	38.7666	31.168	130.144	26.9338	38.8518	25.2305	19.2607	14.7787	27.8145	20.6916	21.0263
BjA010317	1.91188	1.81221	2.64364	1.27464	6.46865	1.50519	2.69425	1.74008	1.56617	1.55114	2.7085	3.4144	1.81665	2.47174	2.10459
BjA010319	13.8494	10.5687	7.56678	42.0521	11.0509	27.3804	26.6574	49.1617	32.1566	22.2599	22.1415	11.7816	19.1267	15.0315	14.259
BjA010331	186.639	162.504	133.346	75.1143	50.1134	22.2914	109.223	27.0383	183.978	111.083	176.608	27.0473	148.756	71.8448	162.828
BjA010333	6.2157	3.94253	7.17582	5.57927	6.05052	9.64905	11.1138	12.5252	9.64223	4.99956	11.1339	4.23403	14.0171	5.11111	7.80804
BjA010344	52.611	55.5682	43.5014	61.9259	63.3639	65.7385	117.122	87.1189	87.1443	59.1143	90.3413	26.5253	100.331	51.0751	107.528
BjA010367	60.7717	59.8158	43.9639	30.7072	98.1381	51.1952	70.7474	33.3069	76.9343	68.9505	99.8814	90.3525	97.7598	58.5741	59.7887
BjA010371	5.44351	4.35099	3.85731	3.99568	12.0037	7.78511	18.5987	6.18655	7.37415	5.81219	12.3859	19.576	10.9964	9.17942	9.44302
BjA010377	7.12889	3.66589	4.15561	7.4716	13.8154	21.5559	12.495	18.185	6.72257	6.70085	4.80671	7.47132	6.74647	7.91354	5.8478
BjA010389	10.1281	18.0639	10.652	23.7967	2.4199	9.1995	4.28347	19.2599	4.80721	9.19126	31.7617	10.2523	24.0809	5.40477	21.966
BjA010390	14.4618	18.8066	5.64555	20.3255	3.61011	11.3062	1.9626	9.95747	3.28604	5.27047	5.2292	1.39868	2.33427	5.41362	4.08382
BjA010397	11.0166	24.7918	24.8804	15.5122	133.218	152.135	116.706	78.6316	45.1696	92.3449	27.9784	50.0893	33.9998	52.1741	41.1961
BjA010400	113.981	89.7979	93.3242	68.5963	29.9143	22.6774	102.338	100.677	29.0789	27.29	52.3422	16.6414	34.0155	36.757	28.9339
BjA010405	199.658	294.955	422.039	97.5194	12.2267	156.553	20.7551	173.125	20.794	131.755	166.99	111.084	196.837	72.0963	83.0126
BjA010410	6.8933	7.71343	4.66612	8.13034	3.30372	11.0907	7.27557	9.99936	5.94615	3.93419	3.92491	6.5847	5.233	9.88568	5.26705
BjA010434	18.1551	10.6437	25.3102	16.2352	10.7605	8.23671	7.05685	13.9456	10.3792	10.884	6.46629	4.34213	7.91816	11.4213	9.46608
BjA010447	14.4305	8.42648	9.14448	6.97983	12.6074	24.3321	6.42277	4.0288	6.04172	6.58317	8.10969	8.78012	6.02708	8.35632	5.19342
BjA010453	88.5837	101.046	55.8953	130.093	48.9612	141.39	403.339	146.768	111.387	61.9518	81.4227	39.9192	130.978	105.336	137.367
BjA010486	7.14541	2.77103	2.16953	0	3.26067	5.87619	8.71637	3.08157	7.26366	3.92704	4.47801	13.5934	3.12718	10.1799	2.50715
BjA010492	15.3799	24.7825	12.9218	27.9555	28.0588	21.7855	44.9854	26.5432	25.8703	26.2898	23.57	12.3971	23.9054	15.6863	27.7883
BjA010498	52.1823	60.7313	48.0398	22.5772	97.6403	48.5254	86.8042	25.1547	29.6904	43.5786	58.2103	78.9065	51.1568	109.096	110.011
BjA010506	14.5971	10.6456	7.44211	14.3324	5.28052	10.993	7.82148	1.90253	8.73243	22.107	24.8695	17.0731	6.45225	10.893	16.939
BjA010508	8.43737	8.46013	4.66602	11.381	5.24312	11.3899	7.67456	7.70398	6.90343	12.8933	9.1546	20.2182	10.4733	14.8498	6.9513
BjA010509	77.4107	58.5872	2003.08	18.1856	32.8681	10.4151	12.896	37.8486	36.542	68.2749	19.871	21.1415	25.3481	13.146	9.2567
BjA010584	35.6416	22.7296	17.3791	47.3709	58.9639	49.5244	42.4573	54.6948	57.0062	37.0381	95.6771	71.8729	76.4256	134.376	57.8187
BjA010586	24.0411	17.405	14.9182	52.5007	77.2698	44.3985	58.5976	61.0947	46.6731	21.8313	37.7419	38.621	58.3831	31.5733	42.3603
BjA010593	30.2035	17.9254	15.0848	21.3153	136.466	45.4107	122.415	26.6805	68.3085	34.0543	44.6462	80.6331	51.0016	41.493	31.3707
BjA010599	1.59681	5.21021	4.87288	7.37153	16.9775	6.63503	8.98177	5.10072	11.024	4.30287	8.2063	2.29673	6.67082	4.83876	7.23548
BjA010629	172.447	117.497	111.07	327.659	90.9569	140.282	24.5093	199.653	36.2617	78.9055	21.1294	77.468	36.0061	127.79	23.5074
BjA010633	251.446	170.678	152.437	145.825	78.4038	110.876	197.661	96.0757	88.4506	146.342	138.271	124.717	135.814	127.361	132.169
BjA010644	37.1978	138.199	60.1888	4.67076	1.43419	6.53959	5.7787	4.44836	4.4915	94.6544	31.5873	43.7984	4.1803	23.392	10.7973
BjA010659	43.5818	34.562	18.1045	45.6254	25.2599	74.1187	41.3228	29.2477	34.4056	40.2671	37.9488	68.5837	44.6104	37.5453	40.5444
BjA010676	2.62117	3.36871	2.61392	1.08082	2.61454	1.43245	1.68851	1.53636	1.30595	2.71291	2.43301	2.33926	1.84192	3.28379	2.90632
BjA010688	6.69274	13.3978	5.41797	5.81701	11.0016	9.34688	16.5234	7.18494	8.42164	5.0217	9.43838	1.63593	7.21575	5.84485	13.1484
BjA010691	673.658	705.233	446.859	500.622	183.711	186.603	510.483	233.924	287.708	624.072	526.445	695.945	460.167	701.529	532.336
BjA010700	4.38763	4.42275	7.76712	7.8174	8.70751	2.89916	8.80187	5.4182	6.87865	3.01462	6.70537	11.1365	8.77477	7.34215	7.91788
BjA010701	129.901	103.971	108.475	73.2443	133.109	134.75	359.443	141.676	114.093	116.147	149.899	53.5676	139.953	113.577	191.924
BjA010706	89.5496	68.0063	64.8506	74.1361	86.1139	98.2044	132.271	129.077	62.3642	105.056	77.811	38.4735	101.767	99.4367	52.0906
BjA010717	3.17473	4.15292	3.79347	3.2807	5.22589	2.92751	2.29113	4.85727	3.61852	9.45635	4.2298	2.69586	5.13133	2.78737	2.97025
BjA010718	56.7827	59.0853	74.9009	203.617	70.4356	55.3405	28.0887	97.0447	42.9035	26.1472	1.68241	14.3648	4.14583	29.2119	10.265
BjA010748	5.18287	12.9003	6.81243	1.57182	8.77203	2.23514	9.36217	4.22537	10.7014	13.7263	9.59008	9.78889	7.42701	5.86687	12.5302
BjA010749	5.50679	11.4723	4.46481	3.93977	6.834	7.92776	6.94578	13.2461	4.27424	6.79509	4.98463	2.41639	5.07304	3.66312	4.8231
BjA010767	10.0898	12.5669	7.33608	5.85646	8.12529	5.14348	11.936	2.75084	7.989	8.76618	27.0782	25.8494	33.8094	14.6535	14.3332
BjA010772	156.149	136.484	145.163	167.967	4.57296	52.6282	50.393	138.177	24.0847	102.624	20.3127	20.8536	30.7912	42.5246	21.3767
BjA010787	10.8384	18.2427	14.7023	80.2511	61.1679	15.4862	111.83	32.7386	84.2007	16.544	14.7301	10.3038	16.639	9.34309	15.6618
BjA010792	496.835	403.774	204.336	736.695	66.3759	480.454	5.41823	380.261	40.7146	434.671	30.2569	186.535	53.888	590.925	51.6838
BjA010793	4.50914	1.88729	3.26662	0.671126	1.62538	2.51677	1.29097	2.67884	2.20111	2.29936	3.2168	3.00715	3.64429	2.46553	3.96973
BjA010798	6.23801	18.8803	11.9173	7.48572	12.8075	22.4029	16.296	13.3849	6.87139	20.5193	13.2856	14.3677	10.9429	8.14543	10.3006
BjA010810	360.854	338.045	323.001	186.349	51.9393	105.218	44.7557	257.218	90.2415	362.171	176.997	131.844	127.57	265.245	135.332
BjA010818	45.9007	17.6102	24.6584	46.4031	108.536	23.6438	68.9561	32.9233	30.6583	28.297	26.3132	25.6087	28.5131	38.6509	35.577
BjA010820	112.485	59.2483	74.3822	104.082	113.92	320.313	35.1207	150.059	54.3869	86.8173	59.4146	97.7371	39.1155	104.188	64.2357
BjA010837	10.3792	13.9622	1.3383	0.00608703	97.0924	61.2699	14.7563	6.26249	34.0813	31.9975	35.4342	16.0791	4.88454	36.8912	31.3656
BjA010839	11.0982	10.4973	8.0373	26.3759	25.4503	17.9528	56.3978	24.1984	29.8193	13.2743	18.0491	13.4486	19.7092	9.13571	22.0863
BjA010842	36.3887	140.723	41.3619	12.5661	10.6933	19.0939	18.2504	25.3575	18.167	42.8326	39.6124	19.891	28.3968	26.5774	57.4983
BjA010844	57.4682	279.191	66.0431	76.3371	14.2264	44.8833	13.2507	96.6187	13.9076	233.037	97.7271	109.589	154.462	34.5439	62.8489
BjA010853	149.959	72.6787	140.326	106.781	2.45964	28.3407	3.93174	48.4927	18.8109	12.202	74.1564	6.18777	66.5217	12.5053	89.134
BjA010871	19.1002	13.0479	5.7513	24.2469	21.0953	16.1516	21.8013	12.6257	17.5774	12.3711	7.13039	5.4319	7.38386	14.2407	3.8735
BjA010878	96.1321	54.3231	140.869	43.4522	27.6235	54.5849	16.7188	64.7862	29.9406	40.8722	50.6594	43.8797	129.069	37.6712	23.9809
BjA010885	1.47417	4.71475	6.10986	1.30961	7.50234	1.31621	1.88495	1.88002	4.80968	11.0032	14.7799	35.4491	5.70134	7.86258	5.36975
BjA010904	303.636	521.345	266.626	226.907	23.6776	262.089	9.67789	274.562	34.8297	483.048	313.275	236.899	210.923	153.668	192.736
BjA010909	3.52171	4.43301	3.9038	3.10742	4.5602	4.59947	3.8347	5.30308	2.13696	2.73209	3.48204	2.22852	3.42879	4.25628	3.59136
BjA010918	5.10793	4.58419	6.27643	4.59601	5.29929	3.4122	5.06128	4.99272	4.08004	3.45921	5.47686	2.3964	3.95035	4.42588	4.60529
BjA010958	46.9477	49.2321	35.5284	87.6494	65.9565	73.1195	192.768	105.833	69.3006	37.1696	50.2898	43.3853	100.499	40.7435	77.7933
BjA011122	60.683	29.6739	76.6015	43.9628	26.7934	119.122	21.3356	112.195	11.9652	32.2068	5.33969	21.3512	18.6541	29.6911	9.83053
BjA011133	12.1134	15.3917	12.8887	16.601	17.5873	24.3787	23.4987	20.3345	14.106	13.4932	14.8908	12.5726	15.7328	11.9774	18.5775
BjA011135	1.766	2.21519	1.36675	6.7412	12.0732	3.89402	24.5392	7.25236	10.2215	2.90749	6.86841	3.86906	5.63399	2.03088	4.18195
BjA011150	4.80884	4.8645	2.86825	3.20083	1.70955	2.1266	2.51367	2.1615	1.31044	3.39771	2.99903	2.31047	1.46347	2.55753	2.34883
BjA011154	9.54724	9.11706	7.92367	27.251	16.6932	12.7778	6.55107	21.141	4.51167	5.11547	3.72171	2.77152	5.12848	6.53517	4.38159
BjA011156	11.8077	24.5254	20.5138	6.49947	1.82357	2.55363	2.31081	2.69373	3.72754	8.10788	4.03098	10.6737	3.10601	10.5098	3.28267
BjA011161	4.8478	2.57364	3.60462	3.46168	5.92141	1.73694	3.2994	2.9632	1.18249	1.66873	4.85691	3.51262	4.0934	3.67838	2.32044
BjA011166	5.63895	8.25609	8.81274	10.6074	4.75444	6.75286	6.30174	12.8194	3.66271	9.58561	4.89473	5.34431	6.85472	3.67359	6.98241
BjA011185	6.40321	5.01194	4.42049	6.89248	19.5759	18.1471	13.1322	8.85322	6.35245	7.25275	4.35905	14.9121	5.38662	18.3168	4.21345
BjA011186	40.2459	41.4328	50.0849	16.0677	33.0944	11.7558	122.151	15.7418	33.4486	37.2278	114.509	23.6967	71.4862	24.6481	68.1547
BjA011199	23.329	119.872	36.4245	0	4.83761	9.29524	3.53505	1.0872	2.68609	62.7556	30.4632	93.1454	11.9933	43.3753	21.3029
BjA011228	2.39776	2.59109	1.80863	1.7713	1.7843	2.13742	2.13401	4.09955	2.98299	1.4557	3.08087	2.57614	2.62135	3.61338	3.90952
BjA011229	42.9058	23.4969	28.0956	28.3179	18.2037	26.832	21.7876	21.8889	28.6362	22.2742	25.434	12.8437	25.1537	25.9568	27.1066
BjA011237	6.82824	10.8996	6.87606	10.8065	11.7135	7.16326	11.8288	9.27617	6.26167	5.32286	15.4944	14.862	15.7969	11.0223	11.4991
BjA011245	27.25	28.1336	30.0064	17.615	30.0407	28.1341	65.6605	29.2519	16.8475	17.4102	42.168	11.0715	39.1801	29.3065	52.4562
BjA011247	13.0241	17.7853	14.3166	17.5488	19.6451	29.9145	62.8677	24.8576	25.7181	20.9577	23.7368	13.0525	37.1499	16.1088	34.2433
BjA011260	5.48183	3.67377	1.66308	2.33581	4.90446	4.53992	5.12352	1.86254	4.87081	1.81906	6.13414	5.27278	9.99954	7.24884	21.5483
BjA011265	15.6246	27.2996	9.15446	11.9162	8.90445	3.58309	15.6715	3.79367	10.0472	15.2675	45.069	16.2276	20.2141	11.733	48.8389
BjA011273	29.4297	132.493	57.7939	5.92991	3.95994	13.8229	3.022	12.9816	1.93316	28.0437	12.3669	5.68714	4.68613	9.54014	11.0307
BjA011338	89.5237	89.062	48.9665	407.337	52.2347	357.966	8.26317	197.492	54.5363	122.501	4.62134	86.6368	27.4533	179.531	27.9966
BjA011339	32.4781	16.2555	24.9376	13.824	2.76023	11.0744	10.1507	11.5985	11.2149	11.3957	13.3293	11.8303	13.9931	17.549	12.4884
BjA011342	15.443	7.60306	10.9289	17.9858	44.9894	31.6703	24.703	34.8297	25.4421	10.0903	15.1227	6.92151	18.5491	29.7682	18.2526
BjA011353	56.7762	52.4827	39.6097	54.2565	55.4469	22.0379	119.26	34.8497	74.5582	36.5747	73.3709	42.0222	78.9066	39.1587	76.6623
BjA011358	4.32335	2.75084	2.75793	2.67702	5.70366	8.46761	3.75649	5.2828	3.39651	4.21011	3.97274	5.50826	4.94058	2.90868	3.53736
BjA011366	26.1025	54.5068	22.7376	16.3749	7.37108	9.39468	8.34522	11.4994	11.7409	25.2082	60.0703	43.8986	37.4121	20.0109	19.0353
BjA011368	36.6934	26.6045	52.5952	57.6126	16.5578	61.8973	2.57856	41.2534	21.0926	18.5218	2.04239	23.0797	2.13237	12.0248	4.00714
BjA011370	514.624	236.179	478.976	174.594	69.6627	45.1978	305.272	99.67	214.573	157.664	359.876	232.227	375.496	262.487	362.077
BjA011391	1.55798	2.47374	2.97844	4.70753	14.5915	10.2365	32.7912	11.6521	11.4786	3.52953	6.55811	3.81927	6.73445	6.89902	9.28234
BjA011401	3.23197	1.93484	2.1057	1.66972	13.5315	4.02745	5.99682	3.44761	3.82962	3.217	2.61253	13.1096	4.20134	5.40946	3.10295
BjA011404	23.604	7.90701	25.7679	17.741	2.85024	27.2794	2.47485	11.2118	5.05708	4.21666	1.29337	10.635	6.89647	25.4728	5.18745
BjA011404	2.00656	9.14084	6.98171	6.54396	9.41064	3.62077	8.08754	7.18303	2.03051	5.4291	4.92148	7.43656	7.25166	5.05685	2.13881
BjA011467	6.56109	3.48056	4.50265	4.16075	8.36923	7.33584	3.52085	5.89955	5.48051	5.11987	5.22875	13.4212	3.60918	10.0515	3.99671
BjA011483	308.736	507.736	363.927	297.62	140.892	135.774	103.094	224.432	211.233	573.754	393.796	241.828	370.737	185.62	265.714
BjA011496	14.1344	15.512	16.3877	8.52678	35.6601	26.1602	21.5504	19.5142	19.1878	16.3733	17.0181	13.849	19.6426	17.9541	28.4132
BjA011514	83.8797	430.025	246.57	611.385	37.2599	19.7802	403.101	123.683	83.8918	403.69	1045.04	84.3731	842.816	90.0907	888.888
BjA011515	10.9771	12.0436	14.2127	18.1753	1.41241	8.19641	3.77922	13.8678	1.74932	15.3803	2.5703	2.53842	1.37872	8.96458	8.27546
BjA011533	28.4998	14.0298	12.0973	21.9736	168.434	37.3523	82.5682	22.5309	57.3691	13.7372	63.835	120.48	55.7323	59.7551	34.4243
BjA011537	25.9414	28.4138	22.4862	19.7909	4.58738	10.8324	16.3063	16.4642	12.6335	12.7072	10.2907	10.5084	23.1611	15.2266	18.2097
BjA011560	32.2263	54.5312	48.7222	9.54587	2.15129	2.03288	26.0754	7.74229	131.912	53.5426	621.656	63.5568	734.509	55.8571	3092.44
BjA011575	25.8629	55.1092	48.8503	40.9162	5.17306	6.70747	18.465	24.7905	26.6562	26.8089	97.906	14.4031	123.652	11.2204	111.415
BjA011578	4.8702	4.8546	4.59316	6.90034	13.5237	3.21442	12.8337	2.18835	9.19455	3.64945	7.93931	5.25445	8.15935	5.17361	6.69695
BjA011735	449.173	1123.39	739.372	117.07	128.091	111.522	95.5567	164.304	64.9047	767.417	1206.29	648.944	1199.09	311.259	537.374
BjA011744	75.2635	105.519	102.188	58.8359	56.4641	64.864	42.6488	84.2344	36.6535	113.168	52.0984	31.4199	54.1509	44.9074	64.4264
BjA011753	24.9526	17.4973	18.4124	18.5329	23.8347	13.8751	44.7119	17.8148	27.4859	34.2496	36.1468	24.7438	38.267	35.3882	27.281
BjA011772	4.76107	1.83242	1.87273	1.81149	5.48353	3.36768	2.53285	6.43148	5.39097	9.00933	2.44862	3.44567	1.75531	7.73822	2.87801
BjA011773	28.6097	21.0042	11.1952	17.0982	11.576	11.1219	3.70307	16.8495	6.29067	18.4674	12.6763	10.9656	13.9728	18.2051	20.706
BjA011815	17.5558	9.01084	9.0934	20.5191	14.6047	15.584	25.1541	16.3559	18.0974	8.79252	8.28975	6.77611	14.7579	15.1598	13.2987
BjA011817	11.6199	16.6694	12.1351	10.0469	1.21462	6.07564	2.14214	7.5206	6.54632	9.70724	11.8715	5.06807	8.69073	6.93738	11.7238
BjA011824	4.44215	3.60727	8.2983	2.68824	2.11851	4.04324	2.80877	3.71558	2.57669	2.954	4.32629	1.88724	7.20056	4.7769	4.10684
BjA011835	3.82664	4.29903	9.32243	4.65908	3.61835	4.43534	4.95226	5.6518	4.35463	5.94083	4.63257	3.49777	3.66008	2.43973	3.61032
BjA011845	31.1707	23.4165	39.8052	20.7322	6.56694	3.40626	16.9918	14.1564	9.80029	9.22429	10.3909	10.6878	11.6839	13.9445	17.704
BjA011857	8.36734	6.95432	4.81542	5.1697	25.4498	16.5164	20.8216	10.0655	12.7904	11.3772	12.6764	10.294	18.0324	7.67084	11.3394
BjA011868	9.43415	13.5026	12.0331	3.26103	8.22684	13.499	12.9413	12.4006	4.1064	4.14492	3.21369	6.38947	3.75117	12.5769	6.35201
BjA011870	21.5486	20.2198	26.1816	35.9024	84.7821	12.8181	21.4533	24.5996	37.0486	33.181	22.34	23.7768	35.6429	15.703	31.7116
BjA011871	51.5871	148.795	113.84	26.8704	18.4568	20.6434	3.64475	22.8734	6.85959	96.4065	65.5659	76.7475	38.6696	45.317	16.0293
BjA011972	2517.6	2119.69	1834.34	1404.23	529.039	708.758	438.02	657.382	489.169	2148.5	681.854	371.284	817.967	1480.43	869.089
BjA011977	27.2289	31.3667	25.2641	30.3327	34.6398	35.025	83.3501	38.4115	28.2238	23.1731	27.5894	27.2195	30.6356	27.416	29.7833
BjA011994	14.9612	20.4185	26.709	6.95291	2.19086	7.68499	3.52007	13.0795	3.47434	9.25747	4.63862	7.64906	3.43233	10.3181	5.17226
BjA011999	3.57095	5.60519	4.15497	5.04687	1.59026	2.96075	2.74755	2.70647	2.99577	3.14783	3.06799	1.92302	3.10695	3.15775	4.15159
BjA012028	9.17573	6.71365	9.69687	64.5089	34.5052	15.9332	15.5702	11.513	2.90967	17.8971	14.7865	18.4974	19.4378	11.3531	13.907
BjA012043	22.6029	13.0974	13.9172	15.9395	17.1288	21.0025	3.5134	11.307	6.60159	9.93384	12.0703	6.90183	18.5132	19.5523	14.2254
BjA012057	34.4197	21.9768	33.7153	33.5994	28.9712	44.5036	15.866	20.2661	9.55931	30.2772	41.9583	32.7385	32.7311	34.0538	33.0157
BjA012060	3.60689	6.73482	5.26327	2.40741	5.66801	2.68819	5.66679	2.08473	2.20215	5.52103	4.76735	3.46546	3.52903	4.48671	3.85946
BjA012066	32.735	31.704	39.2915	30.3898	107.045	56.0778	56.3866	47.1119	53.8517	36.8299	66.8376	61.1705	62.5269	49.2965	56.5574
BjA012077	22.036	41.333	14.8861	45.1701	6.3477	2.93867	15.2162	10.9179	12.738	34.082	34.0402	16.6298	17.8747	15.0045	23.2919
BjA012079	29.428	59.5543	89.4298	24.7079	40.7528	19.0421	47.8477	29.0477	17.9621	57.325	55.3428	59.1103	44.0374	15.1964	28.0266
BjA012089	9.32159	9.2026	5.65636	21.5143	17.4355	18.3312	24.0706	28.05	12.7557	21.7932	11.4404	5.51457	17.6337	8.58371	10.66
BjA012100	45.2964	45.543	25.611	96.9701	36.42	18.7738	88.1316	29.0188	85.224	75.5583	76.152	105.5	94.918	78.9133	82.3582
BjA012105	71.8149	95.7857	70.8476	39.7146	28.7032	44.3096	61.1053	61.4979	22.0242	61.8697	38.83	17.7607	26.6462	45.9046	28.1686
BjA012117	107.677	88.3144	113.368	61.1558	23.1697	27.0222	81.7811	33.5767	38.3443	89.5488	109.826	44.6871	108.193	62.6688	139.342
BjA012328	11.5259	16.538	8.8495	35.7116	13.0973	14.3516	19.7042	15.1051	21.6943	14.0458	15.3945	13.7864	19.8744	10.8547	24.9919
BjA012342	7.369	4.24813	9.14939	11.5827	13.5964	2.03785	6.24509	3.20011	2.79909	9.3971	8.31323	3.70828	3.62569	2.05703	2.4804
BjA012380	8.73609	13.7081	31.1332	21.7727	3.67838	4.88931	10.5092	9.37258	9.28432	14.9209	7.55595	18.3325	8.75518	6.31315	5.88552
BjA012383	55.3965	65.5597	10.7578	89.4284	34.4316	63.9245	68.837	80.8612	49.175	45.1799	33.6031	42.7637	35.9503	21.7509	37.4718
BjA012406	2.71715	2.81655	2.07539	2.41727	2.84765	2.03572	1.48139	1.90697	3.38541	2.86821	4.11222	6.34072	5.64479	3.49686	4.7783
BjA012410	33.8726	27.5934	14.9205	11.7578	236.197	23.0929	18.1589	7.91661	184.978	41.0742	26.923	46.5639	9.17112	34.1546	19.8044
BjA012439	22.0764	22.7978	19.2464	21.367	11.7919	9.01921	74.7058	31.4214	18.89	13.7973	24.1155	16.2293	47.5751	24.7521	39.9918
BjA012446	58.2113	45.1292	56.8317	26.4251	15.1473	19.178	14.9479	18.7034	7.45738	20.5839	14.9219	9.96158	12.1376	28.5077	13.3189
BjA012461	49.3864	71.1452	56.4978	45.1283	93.0194	43.966	96.4165	64.3493	54.1157	65.7651	98.8927	44.7912	67.4802	63.8433	83.0652
BjA012475	5.8644	5.33934	5.64359	7.99944	15.1418	7.08813	8.2818	7.94217	5.79188	5.84606	11.2109	8.96826	5.63151	9.12512	7.94034
BjA012480	7.44685	6.47266	5.65659	2.91525	10.4853	14.5959	19.1387	14.4634	5.51568	2.58598	8.92562	6.62714	4.32389	3.77927	3.55773
BjA012504	21.1057	274.347	91.8	36.5649	3.77159	6.41828	4.45014	24.9278	20.7615	169.34	65.0225	68.2187	87.543	26.3169	149.966
BjA012516	62.1003	18.7279	31.2592	79.6036	8.56941	66.4275	3.42126	15.157	7.12304	28.6563	2.57204	3.61	2.84488	18.7087	7.06121
BjA012520	3.73133	2.52911	2.06065	5.4851	3.63202	3.71431	6.91816	6.23746	3.19118	3.31272	1.47233	3.46704	3.37695	4.39244	2.44687
BjA012540	19.9885	69.1807	48.4729	4.89134	6.46814	10.7223	1.3184	7.9086	1.74766	56.0065	31.2895	17.2009	10.4643	17.2094	7.45645
BjA012543	12.2245	7.0244	19.5634	4.27137	4.83316	4.25985	2.72567	7.37112	3.63484	18.9167	5.68755	11.1252	5.01976	6.52329	4.99047
BjA012551	28.3797	36.6997	45.8806	24.9212	4.97136	14.4138	2.54294	15.743	5.53277	59.3271	9.74086	26.117	6.85206	26.4839	8.62505
BjA012566	81.744	270.182	130.759	14.5685	7.51722	19.7628	37.5628	16.0289	11.9538	181.121	185.371	188.487	157.458	235.12	109.564
BjA012617	10.3093	11.2297	4.39191	6.25635	16.3141	5.42834	11.2244	7.32644	12.2736	19.2535	13.2632	30.5359	8.51059	23.3097	12.7346
BjA012618	19.7206	4.11194	10.2219	14.3356	5.57424	2.12734	7.79271	6.80359	9.92112	2.70922	3.70729	2.65446	5.88153	13.6184	5.80667
BjA012635	24.7051	20.408	23.2054	22.4085	37.8154	27.5014	27.8326	20.8264	31.0523	21.8218	41.9391	20.1715	40.1416	31.2764	43.6067
BjA012641	17.038	8.13247	13.1333	14.8948	17.0833	13.7218	14.7964	20.4461	7.10517	6.92335	5.75594	4.07791	7.04262	12.6315	11.6475
BjA012675	4.42508	3.31858	2.91617	5.37043	5.80494	7.19928	4.11378	5.16002	3.88156	4.66241	2.87198	2.54474	2.92607	3.84222	2.88043
BjA012691	3.95534	3.85589	1.26955	3.76631	6.61386	10.7224	1.84475	6.99835	3.19832	3.34201	3.64911	2.75316	6.06413	6.97951	4.23966
BjA012708	12.0272	4.4043	18.1419	16.8264	21.5837	8.84922	46.1861	21.0983	22.2381	5.76954	6.50683	3.94786	17.8104	7.20722	23.8933
BjA012710	25.7523	45.7273	78.2155	4.3849	8.06732	6.42056	5.25979	14.1354	7.29405	40.1068	22.7454	13.6638	37.0136	14.5999	14.3772
BjA012724	6.36077	9.31557	2.79116	4.49946	3.60631	5.77998	5.03105	3.99075	2.45723	15.1584	4.93539	12.0031	5.24594	4.81861	5.75359
BjA012748	334.923	123.804	165.929	117.969	228.298	122.749	554.565	120.823	313.288	100.736	206.32	103.07	173.766	175.42	186.416
BjA012783	52.092	62.5096	69.3258	28.973	14.8733	3.64869	90.2623	15.5205	5.96643	15.3926	9.30288	11.2608	3.94313	4.30465	6.51975
BjA012804	74.9903	36.098	60.277	19.5014	17.0409	18.5712	19.7542	99.0904	8.28738	33.8896	27.3903	37.3503	77.1023	88.9245	43.1088
BjA012817	11.0535	30.0311	1.21948	22.782	11.0032	17.452	45.5977	17.9493	9.48144	10.6657	18.6368	21.4482	11.9813	10.1627	17.1101
BjA012865	11.8819	9.3365	15.9969	15.2623	10.3033	10.3674	59.7548	22.9226	8.41829	4.65221	13.0585	3.3053	16.9384	2.39372	6.70428
BjA012883	8.94508	9.82464	15.3931	17.6148	14.5643	27.4891	15.1228	22.7931	18.4666	27.4216	12.0261	9.9381	10.5054	6.03085	5.88964
BjA012886	2862.24	4178.55	3327.08	5886.73	208.332	7328.02	17.4802	5125.28	526.666	1853.36	98.679	810.598	49.7854	1794.68	164.873
BjA012904	9.60078	9.49609	27.882	7.75456	7.37593	3.68481	3.21767	12.0959	5.01217	7.88621	6.80383	4.66721	10.1174	3.24673	12.3169
BjA012912	39.0887	51.3989	39.5559	59.1461	28.3668	21.0081	74.4932	30.4069	58.0398	52.6117	30.1643	38.684	45.5656	28.9417	31.8431
BjA012914	6.15313	1.00521	10.0756	0	9.84203	1.92423	7.33682	2.0271	6.31892	4.21111	6.60919	1.75019	4.39416	6.74652	7.77038
BjA012923	4.90018	4.88757	3.5353	4.50739	4.74528	7.15401	6.8024	4.11477	5.61116	4.14369	5.83538	7.16756	5.33153	7.93805	6.73034
BjA012946	6.95592	9.56797	8.56516	28.1241	19.8796	25.4895	53.7581	27.1155	30.682	8.65541	9.69726	8.47507	6.42748	6.08547	6.0973
BjA012961	10.2622	10.4728	7.1224	6.38169	7.7844	12.7143	6.75329	7.98578	5.68264	8.95252	9.3324	10.8448	11.1512	6.87144	8.36048
BjA012967	9.10222	4.18436	24.1622	21.9484	2.45943	2.14158	1.08317	4.90065	7.7118	4.43938	2.03519	2.03385	5.79551	4.47505	3.87351
BjA012969	18.02	40.7771	22.3111	68.1925	15.9024	8.85542	7.92948	15.1859	13.7992	7.88185	4.41248	8.56867	1.08399	11.6425	3.66111
BjA012994	669.638	147.662	237.705	373.26	4.57296	105.256	2.51965	245.468	16.0565	40.4847	5.94519	25.5931	3.8489	155.136	6.57743
BjA013053	4.36333	3.15248	5.28149	4.86122	7.28266	3.55661	8.1542	3.72581	4.2879	4.03004	3.7672	3.90011	4.42097	2.98976	5.39834
BjA013056	30.5323	51.3557	31.8366	56.1166	10.6923	21.4349	6.85861	27.7468	10.4917	27.582	10.4032	6.60558	10.2384	10.5979	11.8392
BjA013095	73.6549	47.937	79.5024	46.1944	2.09115	5.31919	4.60915	15.7631	11.6896	11.8769	8.57811	6.6515	13.0932	2.98381	2.88507
BjA013097	3.73422	8.06016	5.56684	1.17572	4.80353	3.43776	3.25422	1.13982	7.58082	4.1994	4.86774	8.7695	7.17489	1.61142	3.04756
BjA013099	138.852	95.9543	47.8917	117.492	327.013	170.804	224.679	86.7182	182.037	125.758	223.783	308.254	212.159	310.457	161.235
BjA013103	3.98014	13.1487	1.42332	34.8512	6.31176	7.64536	9.96205	5.5686	6.04279	1.2368	2.46987	1.37464	3.86422	1.16308	2.7736
BjA013129	2.72751	3.8206	1.67979	1.09805	3.65656	1.47756	6.55149	1.6183	8.90523	3.25991	11.0721	2.96101	8.38045	5.14992	18.7066
BjA013177	29.4479	45.63	46.8853	14.2521	5.90841	26.7039	1.10982	38.0854	2.32399	33.1466	14.9122	18.6826	12.826	16.5204	3.30345
BjA013192	6.85448	7.70045	6.32284	4.95653	6.71422	6.97217	12.1229	7.53701	6.98443	6.38886	9.25919	6.30745	9.49103	6.90059	20.0183
BjA013232	166.965	108.881	144.235	357.678	42.708	52.7867	114.14	145.702	85.3267	71.4457	107.147	26.2929	107.747	45.989	105.911
BjA013236	90.2417	27.4918	44.473	93.4033	90.3425	111.849	34.4464	86.115	16.7658	101.349	14.005	51.98	6.74776	88.0538	13.0948
BjA013244	10.1349	13.5301	20.7252	8.46363	1.40589	6.0804	6.50393	9.39572	3.55651	8.4695	10.8374	6.90902	12.4506	5.47014	15.9304
BjA013245	6.34089	18.5391	15.3816	2.41601	10.4229	8.28912	3.50331	11.8547	2.86666	11.9393	7.2136	12.3929	8.28668	6.37407	3.43393
BjA013264	10.9588	10.8194	38.1342	21.4293	4.05529	15.0809	5.34721	25.9066	3.04657	5.56431	5.83459	7.42802	7.15674	8.09175	5.19984
BjA013265	27.4803	34.5342	13.8388	28.1223	11.1685	3.83775	2.7221	12.1083	49.0467	36.9642	6.37181	44.0632	3.42147	23.3171	5.36538
BjA013280	32.7955	33.6693	34.0178	38.5592	4.26977	8.45465	15.3592	16.483	10.0084	22.0648	42.607	11.6733	30.8993	15.1033	47.1983
BjA013291	11.7351	9.91372	9.12629	8.77935	39.6241	18.3564	32.9764	12.5658	21.0884	9.67784	20.222	17.7235	22.4713	9.09446	15.3004
BjA013493	14.2323	15.1603	12.6201	8.94098	27.5553	17.1467	44.8948	18.0755	15.1824	11.9585	20.0511	19.1779	28.4319	11.851	12.9711
BjA013544	9.22787	9.56638	6.50318	29.5509	19.5765	18.0225	26.8027	34.3911	14.5645	13.8506	11.7046	8.23525	12.7971	7.65134	10.9437
BjA013552	25.12	14.6782	10.9885	16.0469	25.5868	19.7328	7.71717	11.8819	13.0454	26.0573	13.0197	43.6558	10.0151	32.5182	14.7985
BjA013553	2.87589	7.13814	4.95255	8.9328	31.518	11.2594	10.2683	14.2439	13.6316	5.31916	13.763	18.1339	11.0411	7.3755	11.6925
BjA013560	4.78017	5.48014	7.25741	8.85899	9.11524	5.86455	13.7903	4.37671	14.0721	4.879	4.64589	3.19256	8.48131	3.7183	4.67596
BjA013568	3.27836	3.16663	2.43866	4.82346	21.4248	8.62092	18.3484	6.18824	7.33066	3.09569	6.99787	5.61919	5.00869	12.9343	11.4468
BjA013615	6.97458	7.80073	11.6445	1.79427	2.85376	4.40142	2.04275	3.83971	2.21743	4.41933	8.18405	6.53685	4.18934	4.05101	1.80468
BjA013623	18.2125	7.59106	48.4687	11.9596	30.8014	18.7997	21.5596	11.2197	11.7445	4.78172	11.9108	14.6744	13.549	11.492	16.4403
BjA013624	14.3398	23.2252	16.9105	9.25365	3.38024	5.8321	13.2975	3.39624	5.22232	13.5909	12.7118	14.5726	15.3808	10.999	19.3682
BjA013631	17.4382	15.5169	21.6038	8.53321	11.9405	21.3251	38.0221	19.2479	20.17	12.2909	14.1963	16.1485	32.5685	14.5792	30.5083
BjA013639	10.2561	8.0954	6.58521	8.78958	5.94562	6.55408	8.38994	9.19801	18.2859	18.1838	15.5361	12.813	7.67923	12.9791	6.99244
BjA013654	21.1628	19.5621	8.1233	2.38683	4.85729	8.40606	15.3676	3.79498	8.08764	7.46549	7.57245	17.0337	12.3359	12.0029	8.2877
BjA013717	21.4627	22.1739	14.1266	21.4279	22.2107	53.5659	36.6548	25.1948	15.0892	18.7247	21.5805	5.69345	18.3828	22.7991	28.9308
BjA013726	47.564	41.0408	57.5663	67.7857	19.5966	175.053	1.35156	79.9112	14.0016	58.8875	3.86405	36.1546	8.63907	66.9069	16.702
BjA013737	59.6016	156.681	54.4989	110.662	145.889	180.997	337.818	201.604	127.47	123.488	116.825	68.8252	110.805	78.3431	99.366
BjA013741	21.879	17.7838	20.4671	25.386	4.98157	11.9143	4.36181	23.0902	5.63023	10.9345	2.8811	8.63389	7.53798	12.7452	4.42907
BjA013831	6.09258	7.80817	5.71348	17.6225	25.7334	10.3235	73.0141	9.9485	48.7619	5.29921	58.2941	4.26813	82.9695	5.69223	97.3693
BjA013847	73.7588	75.1067	75.7609	34.4459	48.1142	37.2912	46.1948	37.479	43.1093	38.3314	57.3194	36.1883	63.1034	70.1869	85.6996
BjA013858	54.6846	227.602	328.855	6.09644	8.40388	21.1997	1.25111	23.5257	1.5355	204.416	69.4837	60.8332	37.3869	40.8262	9.79563
BjA013863	29.0666	19.4466	12.5622	5.65918	4.67555	3.2459	9.5838	4.49478	9.99662	13.1931	22.3982	11.6197	16.3064	17.4354	23.3237
BjA013866	12.0121	7.41301	27.9073	14.2966	11.8021	6.03325	39.0031	10.2259	13.2908	14.567	10.3641	9.60783	12.6345	8.54305	6.81382
BjA013871	7.65944	23.8412	11.7278	2.1428	21.3152	9.92044	8.25961	2.81996	9.35869	19.8221	9.86069	37.0818	10.0362	13.9477	20.8174
BjA014054	3.96164	3.38578	3.83758	4.0386	1.27145	4.11286	1.78788	5.16047	1.81749	4.40474	1.48826	2.44056	2.61159	2.29431	3.12691
BjA014060	36.0978	21.6171	26.762	42.9366	10.8093	19.5702	21.4186	43.1689	39.934	20.0598	27.8194	15.1906	53.1549	18.4522	31.5145
BjA014098	21.9981	19.7893	21.7829	12.9174	17.8295	19.6704	14.0003	23.0787	11.922	16.9124	22.5976	15.51	10.7418	24.8493	18.7564
BjA014103	1.78554	11.9705	2.63938	3.18924	6.84477	1.44613	10.3806	2.1037	20.4845	3.04291	5.51426	7.93212	7.64302	3.23211	5.94651
BjA014112	61.8051	218.777	79.9984	6.20414	37.0472	10.8366	46.2435	18.0583	42.6831	255.278	154.21	224.17	247.363	77.5505	281.199
BjA014124	1.98167	2.18875	3.07629	11.1418	21.4382	1.85856	5.57354	14.9254	18.086	4.17581	5.367	3.8218	18.293	3.25918	17.3617
BjA014129	3.82751	2.75227	1.71961	4.09985	4.19473	2.22393	5.21116	5.57224	5.25307	2.98244	4.04553	2.36807	3.99769	3.73385	4.44388
BjA014147	7.95882	22.9694	2.92375	17.0863	8.57312	5.87553	11.8733	6.16782	6.78078	15.409	13.9675	15.5275	13.6341	14.6471	14.1488
BjA014150	114.095	149.433	229.133	95.2735	101.787	34.2951	41.6265	56.0048	149.089	136.915	172.278	129.981	102.069	74.5823	89.2827
BjA014152	68.1627	71.2144	41.5044	13.5811	41.7944	33.1324	50.0175	13.9403	29.9294	44.7369	126.463	86.0248	83.2196	79.6465	67.963
BjA014157	1.83115	5.29305	4.39228	2.21608	11.4135	3.49173	8.73699	5.79595	6.24046	5.07737	5.40743	7.7336	3.51733	2.93378	7.3197
BjA014181	69.2027	98.0397	78.3283	21.2499	7.63724	12.9581	34.1554	12.1644	23.4114	33.1456	32.9633	15.5659	29.0051	30.1079	40.1635
BjA014182	62.9499	125.173	138.803	28.3893	14.8323	34.3344	6.02666	60.7971	4.64562	187.048	55.8885	48.224	38.9516	36.768	21.3011
BjA014215	3.20399	5.90277	3.18362	2.52868	6.12701	2.00874	5.95209	1.85011	4.19947	3.2799	6.51822	6.15232	7.37488	4.83708	5.69209
BjA014217	22.331	28.3985	15.156	14.1653	8.7266	5.24292	41.9132	5.36665	12.1443	15.3981	28.4729	11.819	33.0944	27.7176	33.4661
BjA014233	34.8394	28.1449	37.014	44.04	1.37548	16.7205	6.91248	43.1721	49.0095	15.0725	13.7335	15.8853	8.82417	15.0866	8.80202
BjA014250	50.0121	69.9172	65.8041	39.5604	16.9209	91.6238	32.3058	55.6455	40.3253	38.5193	59.3466	43.8621	63.7334	39.3947	70.7018
BjA014261	309.59	352.371	335.958	57.3571	44.198	1.82208	28.8296	30.7971	17.6407	105.131	49.4383	63.0018	37.3391	29.9091	43.6203
BjA014266	11.2307	5.0017	6.2886	6.58285	9.6608	18.4573	8.24743	8.11892	8.52329	7.35207	6.66466	6.24378	6.99656	6.05138	7.84154
BjA014291	10.7879	7.88756	10.0211	10.1409	10.4511	13.6874	12.5731	15.5248	8.91227	9.38354	11.0589	11.7294	8.43137	10.038	10.3479
BjA014311	3.02417	6.08967	4.62833	10.7504	8.28509	6.70761	5.57869	9.34325	2.84003	5.05359	7.22896	3.90881	6.8773	3.82854	5.75727
BjA014350	8.09394	5.25979	5.94054	2.89837	5.6125	5.78905	5.12643	5.61969	4.26973	4.62904	4.51283	3.90692	8.16051	6.24387	7.44346
BjA014358	3.69098	3.62119	1.30646	14.2955	10.221	6.75928	13.8119	10.8132	19.0275	4.10758	5.10565	2.69161	8.35559	5.31921	5.49461
BjA014414	2.1476	10.8253	4.37371	2.53174	1.21209	3.57398	5.47062	3.21224	6.9527	3.73307	34.502	6.09655	24.6398	3.07755	33.6877
BjA014422	25.7812	41.3676	28.153	32.4465	12.8657	23.1993	20.979	13.9166	20.7636	26.6551	19.4218	24.047	20.6777	18.8704	24.8249
BjA014440	13.2273	11.25	9.25942	7.22289	4.81635	11.1752	6.81576	10.8204	3.78649	4.40807	6.39723	5.50352	7.7438	6.21681	8.38961
BjA014443	30.1941	98.7119	62.7896	1.76585	5.08768	4.81636	1.7699	6.36928	1.55718	74.072	69.351	36.1371	57.7286	17.0537	27.2363
BjA014455	160.123	136.81	154.306	73.3723	409.603	255.658	598.328	115.43	198.337	134.983	396.553	205.965	312.144	158.448	440.182
BjA014473	16.7545	110.978	12.1759	57.551	6.88555	20.5248	84.8802	26.0279	17.1253	133.167	422.112	34.2901	284.89	43.2498	878.308
BjA014487	23.4666	3.31477	7.17841	27.73	15.1955	22.7213	22.3622	13.9838	18.2631	4.18316	4.02846	1.13363	6.14446	25.0964	10.0317
BjA014505	41.8259	31.9973	46.9319	32.1464	18.2688	15.7842	18.3734	14.6093	15.1026	16.6461	24.0827	12.1781	16.8184	6.28534	12.3636
BjA014541	6.10648	15.6614	14.4631	12.4703	21.7284	23.7001	41.8207	39.3887	31.0337	4.04239	5.57659	5.67193	8.39334	15.9078	19.0198
BjA014550	4.80315	6.32472	4.28136	8.39725	4.0842	3.10874	6.20001	8.60508	10.7906	4.87138	6.13224	1.16442	5.72506	4.70074	10.2898
BjA014553	3.86038	4.01517	1.67913	1.62797	4.69299	1.77279	5.78273	1.85822	3.20047	5.22072	7.55027	6.5569	4.76898	3.19884	5.18835
BjA014623	33.6493	17.8466	12.8809	49.1474	14.4443	73.4684	1.385	47.7711	4.3644	26.5097	15.417	13.2116	5.59383	35.469	29.8289
BjA014625	135.281	582.203	304.895	57.587	69.1519	138.13	14.3614	72.7688	15.3698	1032.91	329.23	354.657	336.882	137.976	72.6223
BjA014628	4.97284	6.60653	6.14803	2.09581	15.8779	9.78045	14.6068	7.98927	7.30336	5.18147	12.0267	9.34304	7.91382	10.4367	9.71328
BjA014637	9.06183	3.75949	3.95791	9.15948	20.9021	9.47591	19.6979	8.41532	8.91227	4.38579	3.28778	7.28896	7.22689	6.22192	5.21116
BjA014659	4.27767	2.69644	3.8293	9.46113	2.42827	5.73797	8.9842	7.48933	10.1563	6.95158	11.0085	4.05558	15.7145	5.38187	7.84129
BjA014700	307.351	319.714	440.393	138.397	66.8496	60.0744	2.20902	102.979	9.94404	497.733	140.774	118.71	82.4982	94.0644	142.287
BjA014753	21.1987	2.07998	19.5054	22.8216	13.9382	1.44629	12.1036	6.92356	10.1475	1.71979	1.60054	1.54604	2.09216	1.85306	2.49952
BjA014761	59.9564	51.8997	54.5285	44.5678	154.794	93.3999	240.437	77.5909	58.323	55.1938	97.1217	46.6316	90.475	50.2852	103.357
BjA014779	7.21021	6.43018	11.0596	8.8504	2.58361	16.7831	5.20068	17.038	5.0416	4.38716	2.15239	3.76897	4.0951	3.67697	4.75968
BjA014781	15.3679	8.50834	10.7003	41.5896	11.4236	16.5661	6.03539	21.7149	6.43631	20.5737	4.26539	14.5659	6.51688	15.9708	6.00886
BjA014784	13.76	12.625	16.8558	16.5904	32.9333	20.1308	19.882	18.0326	14.1772	18.3425	18.7914	15.3804	25.1398	19.8791	22.9974
BjA014832	7.47883	9.18981	6.9008	2.88811	1.54463	3.61401	23.5732	6.42424	13.8792	2.05646	8.10269	4.52797	8.45648	5.21957	4.88499
BjA014842	11.1325	3.75744	5.76095	5.01026	27.6494	10.2607	13.1811	5.99032	10.4521	14.4168	10.7971	17.8339	11.7607	18.9205	10.6481
BjA014843	5.80818	5.45553	5.65034	3.87819	1.99128	4.83469	1.56939	4.23369	2.20487	3.41789	2.25975	1.76219	2.04414	3.55801	2.94834
BjA014858	1.41952	3.34941	2.1155	0	12.7931	5.56258	2.30808	1.53174	4.3891	1.77577	2.32946	19.5395	8.01701	10.3986	2.3152
BjA014860	29.7306	33.2921	55.3498	36.037	5.4251	13.1511	6.75077	35.1132	8.77684	33.6933	10.7351	9.39692	7.09172	15.881	14.004
BjA014896	9.83951	18.3681	10.1205	53.7514	24.1895	22.6529	31.495	42.3337	19.0143	12.3105	9.12011	5.11769	4.86116	3.75372	4.8781
BjA014902	5.65581	4.18641	1.75184	23.6985	10.6216	3.80279	12.9357	6.25916	9.18825	6.83834	2.12564	10.9877	4.6573	5.10858	6.69552
BjA014920	163.429	197.752	149.032	119.669	59.5681	54.5359	42.8854	98.5905	55.731	432.736	150.814	138.323	105.842	110.593	136.049
BjA014953	78.5764	62.1401	33.4596	44.6354	53.2952	81.4468	94.7332	47.7663	72.9493	77.2136	109.502	152.257	126.109	105.862	83.9151
BjA014976	12.0047	16.0332	3.35632	10.5547	11.2771	8.51212	21.9113	10.5178	11.0582	14.5696	19.5818	36.043	23.9414	18.078	44.4043
BjA015038	4.56843	5.41206	1.87189	31.6041	19.3707	21.0084	23.5937	25.567	16.8368	5.46885	5.98011	4.56084	8.56791	6.60651	8.37319
BjA015068	6.09789	3.22438	5.22084	7.27188	4.97766	8.48387	5.41998	6.58641	3.61687	3.31649	4.30061	2.32988	3.6915	4.23771	6.14257
BjA015074	25.9616	23.8392	20.2763	23.0792	55.4738	51.9008	129.746	55.3126	31.1029	19.9366	27.2025	15.4967	34.441	25.049	37.9489
BjA015117	2.77776	36.0414	14.4757	4.94021	27.2006	11.0111	10.6228	14.2083	7.32282	34.0702	6.93494	43.5379	8.58521	23.3476	4.06734
BjA015139	22.7798	29.3066	28.6223	20.6931	35.0257	21.4588	42.0973	25.8261	23.3075	36.0174	33.1196	32.5296	38.3103	31.4651	42.9921
BjA015169	6.49593	5.76301	5.32526	5.7176	7.15994	2.04176	8.27536	3.1209	7.35633	7.26964	6.23377	5.78662	7.46335	5.1356	7.53613
BjA015191	4.37805	8.14114	4.87222	20.5652	34.8605	5.24205	45.0828	13.731	24.4808	1.06718	6.56307	8.3981	9.2321	5.94888	6.44405
BjA015196	21.8108	39.706	25.7845	1.49868	1.24171	4.05707	6.08815	7.07937	26.1018	61.5163	197.984	41.9447	38.8715	25.0107	127.506
BjA015202	3.37106	1.26104	2.14064	4.21476	6.33737	5.83361	4.44669	7.08708	11.2878	21.9148	23.755	15.6675	10.7136	3.92956	6.02318
BjA015204	60.0479	282.727	214.05	82.172	11.6315	122.171	2.3387	216.727	14.4089	442.889	103.682	194.601	108.046	48.6962	29.0964
BjA015211	115.408	116.451	60.8284	83.0755	47.7914	27.9962	109.484	42.206	55.1121	146.772	92.1763	197.286	94.7157	146.984	104.937
BjA015242	94.7726	53.6998	57.5852	69.2182	9.71458	14.0101	7.02521	20.2399	1.94103	24.332	1.65217	9.11664	1.37066	12.6823	3.18758
BjA015250	12.4765	11.8091	13.5276	7.61896	2.62134	2.42429	7.37481	3.58462	3.47246	11.5629	5.39483	2.24204	5.06532	5.27347	8.02755
BjA015316	16.4855	14.2697	29.2624	13.4474	4.11443	8.27933	7.11311	12.0466	5.67121	11.2179	6.47967	3.81729	8.40162	6.93707	6.44488
BjA015407	13.6877	18.355	19.0388	12.4586	17.9883	28.7994	63.2689	22.1809	22.691	16.9169	22.2556	19.3027	26.556	13.2945	35.5399
BjA015425	19.0077	22.427	2.66384	18.6562	60.6235	4.72094	60.6592	6.7128	20.6254	8.96667	61.1017	56.138	7.01968	20.171	61.3646
BjA015435	18.7073	15.7352	13.9661	16.8299	27.9811	23.2084	93.4939	23.2775	31.7579	11.2399	29.7561	25.2328	39.4683	25.0246	33.1175
BjA015459	18.5829	11.8358	19.4009	24.6904	15.0934	2.93373	16.2817	22.8471	11.6156	10.9061	15.5093	9.2152	18.8712	15.6873	12.364
BjA015481	21.0133	12.7979	20.0221	15.9649	18.8957	7.16099	14.3831	12.9407	7.34017	5.774	6.17795	6.59136	8.76919	11.2923	10.1888
BjA015495	14.7904	9.08395	6.58766	8.51045	18.55	33.0747	17.8093	21.0168	13.5067	7.63339	10.2325	9.1104	9.9629	14.874	11.8619
BjA015499	7.29746	3.43753	1.07301	18.103	22.0749	28.5108	24.1058	22.0871	8.41772	5.48419	8.6451	3.66914	22.2116	11.469	13.538
BjA015507	14.893	14.939	21.8837	10.8171	13.3729	7.63085	81.692	11.5428	23.5066	18.5211	39.2643	21.6919	28.4022	21.4235	36.9208
BjA015516	14.598	10.1264	3.2241	16.0938	10.5758	5.23979	20.968	8.74363	7.63521	8.67258	8.3059	1.2937	17.1171	6.73854	8.65029
BjA015518	32.9716	51.6733	48.2811	32.7599	9.79261	4.39279	25.8358	7.88999	9.96745	21.6666	19.0458	3.2087	14.4415	14.464	29.229
BjA015541	8.00727	8.41736	1.98617	65.1461	169.877	56.2341	62.3198	55.0149	47.563	4.44762	9.15467	8.02715	6.84502	4.52198	8.64506
BjA015546	10.148	6.87494	3.01001	14.5042	7.63457	4.76577	5.16322	5.77549	5.73072	4.00645	5.54304	4.37693	2.84064	7.01005	3.7231
BjA015568	19.4288	38.6073	6.41276	52.0352	27.2048	11.9696	119.124	37.4299	55.7445	37.4503	56.3249	8.39803	57.5384	26.1271	54.6885
BjA015581	16.1667	36.0745	35.1885	3.81708	4.72236	1.31494	3.38238	3.38664	5.54493	29.5002	17.0537	12.7571	5.0206	11.6447	12.6583
BjA015598	108.084	79.897	90.4799	79.6334	110.113	66.2352	163.39	101.701	79.6411	98.11	83.8413	50.2232	78.8897	71.9951	63.9772
BjA015612	6.41135	6.80174	6.14388	0.000479677	2.42088	4.91886	1.76868	1.71894	1.73212	2.34379	3.33981	1.5628	3.85862	3.74476	3.8666
BjA015647	7.54603	8.75537	3.59794	5.34748	8.04638	5.98019	7.17813	6.17901	7.32605	8.9272	6.53	12.15	6.75137	5.72763	4.5431
BjA015661	70.7755	47.0223	39.4852	5.54275	5.92759	48.0355	26.2491	30.2834	11.6858	140.378	30.5548	46.032	22.1705	20.01	15.8516
BjA015664	12.7806	17.0024	10.3584	17.7485	1.24683	4.72608	1.73471	6.43803	22.3578	10.6752	4.56209	20.0292	7.31229	5.33608	19.3415
BjA015669	13.0478	21.0796	20.9841	9.80365	6.35622	10.7151	13.4378	9.98073	9.12414	14.9911	29.4551	27.2329	14.9725	16.5401	18.8438
BjA015670	1.70759	2.07176	1.62688	1.9754	6.53402	3.11364	2.87109	2.92316	4.35027	3.74578	4.86124	5.19003	2.1914	2.93	1.605
BjA015673	5.78401	6.79216	4.10797	6.86516	9.58469	3.92348	5.01	6.62986	5.93271	3.43791	3.30986	6.91172	5.59644	7.13117	5.17009
BjA015674	17.2574	35.5318	20.478	12.5324	20.0257	12.691	15.6895	21.2112	12.9559	30.4333	34.5846	23.8866	18.6143	14.1975	11.4517
BjA015676	25.2843	21.4785	19.4111	16.6526	4.81311	19.8709	4.38961	19.4452	6.55258	11.3871	4.50891	7.60915	4.23253	10.6493	6.21589
BjA015682	2.20162	2.28072	3.15574	4.04927	4.68074	5.06886	3.82282	6.49715	3.72811	3.68166	3.6763	3.69216	4.12691	2.8317	2.1194
BjA015691	9.41936	16.8891	2.75421	35.4647	10.1849	15.7364	29.6916	12.3321	20.312	12.7967	22.7175	13.8478	6.03161	10.9344	10.7852
BjA015695	531.364	2298.09	1530.04	376.473	1010.03	624.465	1370.17	571.604	338.028	1703.47	998.182	857.344	466.047	1199.32	855.809
BjA015703	61.2218	24.9485	73.707	33.7486	8.39358	20.7231	5.66227	21.3565	22.1311	131.815	73.2834	51.0411	24.8324	21.6047	5.77076
BjA015706	2.3179	1.27803	1.56901	4.65124	8.40091	17.9202	7.87637	11.8254	2.94588	2.70729	1.65368	2.04471	1.44059	1.43888	1.28751
BjA015755	22.1954	36.6323	87.6713	22.8838	115.645	29.1359	63.898	33.5984	53.4679	62.3272	101.266	48.5959	55.6545	30.9586	15.5823
BjA015764	3.54838	6.58943	5.22007	3.29858	2.469	3.36413	2.53939	4.78034	1.72927	3.96825	1.96742	3.51637	1.9925	4.49348	2.2368
BjA015785	6.81742	11.0577	15.6618	7.37242	16.1816	6.61845	45.1046	6.92848	10.2511	6.97292	8.77781	3.43657	7.69523	1.80646	11.5778
BjA015791	262.085	537.605	524.409	93.6089	84.3393	125.266	50.4935	84.4943	35.1089	392.838	202.697	245.689	126.332	122.057	56.3057
BjA015793	8.75546	15.7255	6.38523	7.04262	10.3811	7.06315	14.1783	9.59003	7.37933	11.7158	16.0478	13.9102	15.193	10.73	15.6376
BjA015801	988.5	1863.17	1086.49	179.378	104.006	357.88	58.3296	299.721	42.7332	1377.24	720.948	708.739	527.684	527.838	577.021
BjA015855	4.60914	6.52038	12.5899	14.4418	11.7576	15.4279	7.04915	13.4463	4.85968	4.63903	6.75849	20.5543	8.22405	12.7442	9.16565
BjA015882	34.3911	10.1234	21.6725	323.219	574.854	4357.29	92.6088	1133.68	279.888	55.5384	84.4099	89.9574	94.1586	364.46	106.5
BjA015892	15.6508	17.2258	7.54409	21.3253	12.1585	3.35895	25.6525	11.1205	12.9684	17.4278	11.2197	35.198	11.5267	18.1111	13.6284
BjA015898	14.7833	17.8759	23.4797	7.1061	9.03984	8.87703	17.9466	7.85401	6.50538	11.0231	10.3972	5.80229	10.9708	13.6785	10.0682
BjA015904	10.2041	12.6211	12.6516	7.8466	11.7256	12.1304	15.1215	7.22504	9.00988	12.6971	25.0967	15.8656	25.0084	14.0912	18.4178
BjA015917	3.40334	1.84728	1.50972	1.69302	2.90485	3.30826	3.37812	3.08229	2.37093	1.92239	1.73366	5.91334	2.06337	3.40864	1.39285
BjA015922	17.3282	13.1992	3.05388	28.8291	23.8232	35.8454	38.1634	34.6168	27.153	13.6992	10.8762	8.70011	14.3137	9.27414	11.7933
BjA015926	11.2265	13.351	4.94884	21.8739	22.8494	11.2475	16.347	18.4574	16.4562	9.22301	10.1519	2.77315	8.87583	6.54069	12.4517
BjA015940	2.84755	3.31283	2.33499	4.57275	37.2122	4.99582	1.16413	5.31364	7.66826	7.01787	1.42231	14.4207	2.07141	6.09292	1.32982
BjA015941	54.3557	129.048	216.798	71.0793	128.945	78.7274	75.5072	72.6224	75.903	428.312	285.78	226.634	256.981	122.26	68.0113
BjA015957	20.2796	12.6936	7.15461	32.051	25.521	23.8536	47.1608	36.4357	37.6944	13.7413	15.7085	8.10502	20.3136	17.9196	21.2216
BjA016014	10.7121	4.81394	8.92834	4.90396	6.75853	1.50084	12.3689	2.78344	9.57889	7.84426	8.70515	7.00248	8.4412	4.87292	7.48272
BjA016044	4.67718	2.7106	2.69756	3.35315	19.1277	5.31531	10.7118	3.54854	11.746	3.00151	10.5941	10.991	8.4469	6.52672	10.4173
BjA016049	210.195	95.0094	115.375	287.905	44.486	203.086	23.7815	123.352	19.0299	240.153	19.7768	148.922	13.6832	181.039	18.8015
BjA016051	30.1616	200.049	104.514	16.4896	7.09594	7.40441	1.34419	11.3557	1.90587	103.391	35.8555	12.7833	24.022	9.86312	5.97724
BjA016052	10.8314	14.9173	10.6725	3.54804	26.1534	14.2244	13.0344	14.8334	12.6667	14.6069	11.181	7.51681	5.66249	12.5701	8.10572
BjA016078	26.6438	18.462	23.4106	25.8566	13.7052	14.7532	22.1866	17.5558	15.5101	15.5818	22.2692	13.246	27.7832	15.1444	18.3141
BjA016096	6.61452	5.18719	6.16228	4.82171	7.58463	6.64079	9.08424	8.33736	4.87046	4.73956	10.3803	4.57026	7.75258	6.05295	6.0387
BjA016103	264.041	82.6949	64.0062	529.862	34.3476	263.117	23.0781	180.896	44.0683	381.704	21.7461	98.0639	41.5185	237.408	29.0796
BjA016119	10.4558	11.3585	9.00465	7.98034	9.40794	5.80705	17.6991	7.74083	7.89042	8.07012	11.1197	7.1628	10.277	7.90748	10.8711
BjA016125	13.4424	6.07268	2.87492	35.1632	8.05988	26.4225	5.9649	19.1516	13.9427	13.3779	4.83965	14.2404	8.73608	18.1864	6.41097
BjA016128	91.7705	68.5398	145.207	59.4801	34.8419	37.8535	86.1052	55.5315	64.2156	96.0309	72.0383	55.729	57.2188	95.4562	122.409
BjA016146	21.2667	52.782	28.2227	24.5397	18.8509	16.7405	39.9624	19.1978	23.7042	45.6633	57.0432	27.6575	55.1865	21.1406	42.5493
BjA016157	7.73041	9.28004	7.57469	11.0626	13.5591	56.828	3.90415	28.8835	9.98501	9.16181	5.09376	10.3987	9.02479	16.9989	2.23687
BjA016165	107.067	83.9174	105.09	130.005	17.6981	26.2954	13.9261	44.4618	48.4212	26.3526	13.796	11.4022	30.7322	26.8518	23.3838
BjA016167	13.9479	21.0021	21.0106	5.32857	13.192	6.8847	31.4908	6.30629	74.3158	8.70315	81.1125	11.0093	124.55	12.1985	280.503
BjA016182	1.89449	2.8161	2.75099	4.36043	7.83056	6.36449	12.3483	4.00669	8.11735	3.69743	6.03223	3.11259	7.53453	6.33007	7.02134
BjA016183	5.40502	4.19846	5.4151	7.66203	8.95473	1.91517	4.41354	11.9441	9.07792	2.43084	5.4147	7.43048	10.2405	8.7986	9.9228
BjA016193	62.399	32.1602	12.6718	98.6898	51.692	69.1422	2.74673	96.5804	3.75139	73.6856	5.30721	41.3836	6.5222	24.4291	7.5782
BjA016195	7.86982	5.33674	7.58759	1.72803	11.9704	9.35128	6.24097	8.07744	3.13689	7.75843	5.47384	5.04305	4.93426	6.90115	6.53093
BjA016198	64.8961	81.0351	72.279	28.8666	66.1963	67.9654	65.1918	51.1913	47.1151	60.9124	66.6902	30.0114	66.8836	41.417	89.3442
BjA016209	8.62113	15.3533	4.37967	45.7094	28.508	11.2722	15.9984	32.6522	27.8302	22.0977	17.1999	3.45367	5.28913	5.23996	14.9314
BjA016216	9.54311	3.07209	2.72797	35.0976	26.3533	25.6204	37.8383	41.1602	28.6417	7.67576	6.61645	7.97918	12.0821	15.8014	3.41964
BjA016241	13.444	13.0361	16.533	28.4649	40.4247	23.923	53.098	31.936	31.3681	19.1643	35.0314	37.7451	51.0009	25.028	52.0073
BjA016243	9.61648	7.47013	7.31543	10.2871	6.37521	15.4335	4.58737	15.1651	6.41928	3.98874	4.22499	1.50048	3.42771	5.52168	3.92216
BjA016245	6.46501	10.037	8.23083	35.4312	37.7292	23.0997	33.9491	15.6308	24.3589	9.54001	8.55173	16.8398	5.87755	11.7038	4.93441
BjA016249	7.0187	8.02171	5.48197	6.01276	13.534	3.78653	35.823	6.00485	20.3841	11.7687	30.3331	6.14405	20.5602	11.8131	25.524
BjA016263	78.6193	73.8658	42.8681	85.8302	75.471	72.9299	116.69	77.7308	48.1298	60.9983	65.3514	24.4178	77.4309	53.4763	72.0553
BjA016264	12.5802	20.4718	27.2328	8.94507	7.00066	3.26352	10.8817	3.63332	10.7449	23.6584	8.30175	15.2448	16.6325	10.822	12.4596
BjA016275	135.271	465.939	264.354	39.4112	37.4523	24.6165	16.6873	41.3493	12.517	442.591	256.541	235.958	229.525	112.085	85.0056
BjA016276	15.9254	12.5427	11.6344	23.7306	17.8542	25.2797	21.2263	24.9936	13.7175	11.9474	23.1364	14.6157	29.4362	14.5051	21.8086
BjA016294	71.6197	79.1779	114.477	70.618	37.3287	54.1485	66.9572	66.8758	59.04	48.5075	47.5168	21.2724	49.7379	29.2353	29.6536
BjA016297	314.009	321.422	538.801	140.798	10.5875	50.0828	141.405	87.7198	156.454	64.2154	62.2305	23.839	148.679	55.5921	174.658
BjA016305	68.2475	42.9018	33.0382	94.3385	97.6673	65.1931	114.094	51.0073	144.103	93.7737	70.519	249.262	167.732	107.472	118.395
BjA016329	13.6363	13.3605	10.6335	8.03974	5.64975	3.84596	3.48114	3.86865	4.68816	13.2386	6.17347	7.59862	3.99602	6.15087	6.49858
BjA016331	4.8247	5.05586	1.7612	2.51398	1.85117	5.75631	6.25816	7.07965	1.92107	4.4921	8.52945	6.30275	3.26867	9.36561	6.46897
BjA016336	22.1035	17.9233	27.6073	40.7349	10.5872	14.4925	8.77003	13.8733	11.2251	10.437	8.08987	13.3836	5.28466	11.1699	9.33191
BjA016348	476.341	722.647	740.831	421.506	122.011	293.423	21.4561	365.475	75.4408	783.742	146.289	210.253	164.487	602.306	333.484
BjA016375	535.019	345.244	269.116	414.685	254.039	400.728	191.214	285.165	218.58	654.634	252.489	330.774	181.385	384.925	184.242
BjA016397	22.5682	32.5999	47.5322	26.2831	11.8362	9.50094	18.4267	28.0445	6.06678	31.0869	13.3645	10.9361	10.0635	14.0159	6.01026
BjA016413	11.791	32.8276	13.839	8.02321	5.09309	6.56381	5.6834	2.27172	7.25851	16.177	27.7392	12.3666	22.1221	8.96098	23.6727
BjA016461	7.61323	3.62277	1.95897	35.8717	21.8021	19.2062	55.8852	23.2793	40.1473	34.6955	27.023	47.5273	15.5201	37.2162	4.14073
BjA016464	301.692	979.016	251.518	126.558	38.0989	101.073	3.92683	188.859	13.4219	851.76	450.544	312.08	439.132	195.569	137.016
BjA016468	89.4853	127.937	100.701	41.5074	31.431	37.0481	49.3157	65.4222	22.6882	163.373	73.2079	51.13	73.9876	38.2081	40.0169
BjA016482	5.64233	8.86543	13.5558	12.842	38.4151	2.03997	39.2607	2.20929	16.6034	6.95048	36.0761	3.64283	125.848	6.74011	144.407
BjA016484	37.0872	83.5381	64.9134	50.9513	13.3667	19.6093	36.1049	41.5748	14.4324	75.4275	51.943	28.6781	48.7946	21.6817	67.1513
BjA016490	7.21724	7.75943	6.2165	5.51798	3.93726	4.19116	8.3033	2.66606	6.0018	4.28609	15.4874	5.10977	15.2004	5.98852	13.2682
BjA016493	11.8718	11.7685	1.78905	25.3408	28.507	3.24229	42.8158	14.8562	31.7371	5.24484	8.93936	14.5263	5.79148	9.0965	3.53842
BjA016508	28.9654	36.4918	33.3964	31.0228	18.7253	12.2536	24.1651	15.45	23.4598	31.0203	40.9198	47.3887	27.5022	38.8772	51.7741
BjA016520	12.2734	11.6378	5.87777	9.15716	11.8632	3.15502	35.6104	5.27572	22.5994	11.2909	37.4965	16.8577	15.915	22.4439	32.1077
BjA016545	64.7067	39.2157	30.8497	112.643	25.759	85.7135	4.14943	106.406	11.5171	28.0817	3.18614	10.587	9.20307	51.2342	9.70377
BjA016566	8.98415	10.2443	6.4037	4.61363	15.6706	5.09563	35.6276	4.86242	8.95198	6.65087	25.2758	14.9449	8.676	13.4495	12.8484
BjA016582	12.8444	10.7815	9.2286	10.0229	6.35466	12.5552	23.9535	15.7992	7.98955	11.156	8.97444	4.90951	11.3087	9.32993	20.2288
BjA016638	1.8292	2.80694	1.96668	5.83571	4.76762	3.0214	6.28453	4.30655	5.14019	3.57175	5.11692	4.10465	4.92673	1.10465	3.91995
BjA016669	14.8799	8.44766	12.2165	16.3623	18.5614	7.96343	9.91985	8.23783	9.191	8.30948	10.4931	5.89541	14.6606	10.9405	10.3144
BjA016672	4.53427	4.6546	3.38163	5.06416	6.89202	13.2003	17.035	10.7698	8.91169	7.9718	4.25102	6.36405	4.98074	4.32669	6.11725
BjA016707	85.3024	97.1001	150.704	70.7858	70.6245	168.038	9.59136	196.42	12.975	278.666	60.4828	56.9948	51.7406	38.7424	11.8551
BjA016715	11.8789	4.94572	4.79832	6.43939	1.01111	51.1202	1.83074	13.5622	14.1056	4.57299	1.2823	10.696	2.44688	3.74717	6.16817
BjA016728	8.02189	4.31737	4.29307	3.49164	1.66768	4.09703	6.8315	2.81575	6.86749	4.85291	7.03901	3.37544	6.64515	10.741	10.2917
BjA016857	2.342	2.8367	1.556	2.04777	3.35263	1.45343	3.61213	1.42942	1.98835	2.98612	3.64685	2.93944	4.63284	1.93116	3.35187
BjA016864	6.6171	22.1589	8.61365	31.6283	2.2522	11.3216	12.7296	8.72627	3.05178	22.0218	23.3312	19.9108	18.9508	27.9343	26.2524
BjA016887	33.1824	41.0254	34.8988	29.4376	38.0446	25.7714	44.7818	38.6213	19.9409	39.3928	39.1891	24.5666	38.2738	35.9346	55.9243
BjA016889	4.53228	23.7014	12.9867	20.8478	42.3591	7.31758	19.1929	13.6539	73.1058	10.0197	18.8713	7.82375	17.932	5.63918	24.1571
BjA016893	101.569	50.6359	39.258	217.232	80.7	148.456	43.3882	138.892	46.0983	48.6606	18.8557	67.804	32.9624	105.496	26.8478
BjA016901	6.66849	8.88276	6.00906	11.3113	4.67716	5.8176	12.7489	7.38126	4.34759	20.7931	21.5199	7.07121	10.0082	12.0169	18.8571
BjA016960	7.55894	5.20097	4.56153	4.91925	4.20225	11.1524	9.99176	7.46447	6.27952	6.64488	9.48547	6.76092	9.61889	3.11808	5.1103
BjA016970	6.62899	6.83977	6.07674	4.14499	9.54423	14.7287	6.11327	6.90109	6.47391	6.82236	3.92523	3.4105	5.84333	4.52867	9.47633
BjA017073	47.993	32.5124	45.551	109.759	53.433	190.992	15.5607	147.585	18.4189	27.9021	11.8318	38.2112	27.0644	75.4617	17.4361
BjA017076	1.91719	5.01741	2.96515	2.13795	3.94642	1.86668	4.78161	2.70949	3.55017	4.42475	5.34087	3.96289	2.94279	3.67288	4.82184
BjA017080	12.6301	7.64168	7.75712	11.4183	18.1723	35.3103	19.7735	28.0416	8.18797	14.0737	15.4695	23.0849	17.1057	14.1815	14.6779
BjA017096	4.62792	14.382	9.73993	21.191	5.23276	3.64046	5.17986	5.99205	3.67386	29.3273	2.62599	6.72658	1.4006	4.49526	3.58122
BjA017103	6.88168	7.99951	1.99047	5.84041	29.8527	12.9422	8.75747	7.97564	3.78507	4.48824	9.20295	16.4254	11.8361	26.018	14.1246
BjA017159	2.99821	3.9173	4.41333	4.59368	1.35419	8.81588	1.83081	8.44579	2.77638	10.9573	6.65113	4.34489	3.84468	4.9629	3.73219
BjA017164	18.3559	13.6069	3.3526	37.8949	23.9047	14.4354	21.1935	15.3468	29.0921	13.1521	16.6487	20.7204	16.1061	14.7776	22.9888
BjA017171	7.26398	7.5058	9.09847	7.24271	38.5871	10.7996	137.246	17.0789	32.2723	10.1334	60.2066	3.95932	92.8264	3.89415	25.3653
BjA017174	5.86384	1.70886	1.95806	2.74291	22.6553	13.8973	25.7752	8.65184	4.6373	3.54078	3.9389	4.9155	3.94863	6.82226	4.54413
BjA017211	5.35384	4.63787	6.27375	20.992	1.54488	2.64329	2.20477	4.26315	2.57	4.11975	3.35429	4.63554	3.86479	3.87017	6.40486
BjA017219	15.7522	11.4203	5.44147	58.9646	9.03328	4.75407	19.7829	32.7722	9.0204	7.86582	3.10022	4.09759	2.00154	2.95072	1.42188
BjA017223	29.5251	9.75243	4.30445	53.8543	14.1101	7.26932	22.6098	4.42647	10.497	2.94802	11.8722	2.83761	3.51346	8.70351	9.4007
BjA017226	74.7408	62.546	73.3751	958.738	1.83334	101.787	2.77645	231.154	2.1783	439.293	5.40995	53.3285	8.30947	154.243	4.43055
BjA017237	8.64021	14.7504	1.05297	29.6743	5.17993	2.87631	16.1528	11.7331	8.87426	7.31282	15.2071	9.02861	21.8897	8.22928	17.7977
BjA017238	638.189	756.901	1229.93	184.409	71.0069	93.6888	104.412	147.216	91.4225	439.794	374.16	152.537	446.851	187.863	396.144
BjA017256	15.7775	25.2674	19.7244	11.4416	2.22865	4.72468	9.16811	11.0488	2.03055	26.4689	14.3471	10.8533	10.1067	6.73437	10.7288
BjA017257	21.839	23.8126	34.8191	23.4731	48.9815	35.3687	83.0283	35.6105	34.1695	24.7071	31.073	29.1837	38.6774	24.1626	35.2013
BjA017309	6.48835	5.40326	5.2555	4.26263	4.76548	9.5306	9.07793	8.40283	9.06356	6.9974	9.85716	4.86443	3.6159	4.47412	8.44356
BjA017315	14.7312	16.5358	11.5678	13.1864	7.07268	5.11453	5.98005	3.63547	2.78793	8.14198	7.61604	8.55296	9.62814	10.6338	3.35757
BjA017328	76.093	65.3434	74.6684	86.5122	14.9141	38.1966	60.0769	51.0073	142.89	185.185	93.0095	184.44	185.148	71.4892	79.7018
BjA017330	309.001	510.612	221.061	109.711	46.2178	83.6079	34.7316	136.847	46.8533	409.852	83.8528	336.454	116.328	269.877	120.957
BjA017337	3.95227	3.62762	3.14222	3.09063	7.24511	3.49102	11.9972	2.51777	4.62184	3.16708	6.29995	8.31399	7.15195	4.11425	7.23664
BjA017348	59.1019	43.3493	41.2886	30.2044	72.1141	94.9217	99.1924	50.4579	57.1526	45.3283	56.2922	81.8553	79.4861	91.5805	77.1244
BjA017369	17.3297	11.4148	9.51104	22.0204	21.6478	28.092	9.50486	32.4243	29.8867	10.9236	11.5563	9.14584	10.1183	16.0765	6.82908
BjA017496	7.52782	2.97627	2.79115	5.6839	16.2059	11.0966	46.2854	6.11954	6.50796	2.43564	8.00373	3.0679	8.89614	7.69711	14.2577
BjA017534	10.4696	4.79743	4.93934	5.72572	7.73139	9.40246	19.9953	9.9463	5.63476	4.3193	3.5127	2.52087	4.92718	7.60985	6.40259
BjA017566	10.0875	19.6379	17.4844	6.62525	3.98371	5.29981	4.24167	1.44571	6.47647	8.3925	10.1015	14.1787	6.61584	9.12585	14.5175
BjA017573	22.9172	42.2807	42.5219	20.0969	11.7625	15.4243	37.3977	21.5955	13.9745	44.7256	28.684	17.0313	19.7863	10.9083	23.084
BjA017591	14.0121	42.8149	14.0597	35.7809	4.5438	5.28136	6.30394	14.4871	8.06326	23.7297	4.99554	9.98586	6.76327	9.781	10.7075
BjA017622	1508.47	424.188	15.1325	1241.86	392.818	510.155	3.61219	59.7031	26.9604	1193.41	103.929	177.465	97.6564	38.8352	32.1869
BjA017622	1316.28	771.519	742.646	935.316	264.743	776.971	17.5926	716.162	116.187	745.363	277.846	236.377	366.941	547.539	195.782
BjA017650	9.84887	10.4357	13.7932	15.7122	26.2909	28.4411	22.7642	23.1956	19.133	10.9902	9.88265	12.5341	14.9235	14.2958	18.709
BjA017669	42.5919	24.0897	34.8041	40.4829	195.915	105.873	100.195	69.1085	72.7903	20.5185	24.219	73.4321	55.3354	44.3217	47.877
BjA017672	3.78236	3.43823	4.75941	5.02125	2.76348	5.92766	1.00614	1.65052	2.19644	2.6217	1.67499	4.92476	2.1148	7.0547	3.19709
BjA017673	8.98455	11.7297	6.92817	7.49717	17.781	13.8197	13.4225	11.5301	9.71364	3.06601	3.48615	14.7453	11.3902	11.4022	15.2994
BjA017686	13.6138	12.9461	9.28432	13.7872	32.0282	30.9889	25.7606	23.31	10.8564	6.07089	9.28967	12.7962	26.7749	11.9327	14.5453
BjA017687	894.942	684.097	368.257	1810.44	553.729	844.013	189.452	868.468	447.066	515.636	146.277	499.301	412.822	1148.08	242.391
BjA017691	9.46557	3.81249	3.78465	7.0758	5.16406	9.07063	10.3246	9.40086	3.97923	2.79357	3.39045	3.99813	8.29074	6.27804	4.67398
BjA017693	4.45897	7.97068	2.82127	3.66752	3.78232	3.05846	11.1844	1.76404	2.85592	1.67019	1.76353	3.87917	2.98765	5.13543	6.81845
BjA017704	19.9925	21.9104	24.1572	19.466	9.12741	12.0931	10.1458	18.2639	16.941	13.9627	5.52717	24.4056	16.9304	19.316	12.3997
BjA017725	3.17795	2.99763	3.2093	3.4725	3.9214	3.25771	4.18425	3.29456	3.97748	1.59377	1.77043	3.00807	3.88846	3.1418	5.3748
BjA017740	17.3422	40.2029	22.6255	10.4404	16.9706	17.6216	16.1298	23.4957	8.66368	31.1627	24.454	12.5741	22.1915	20.5506	19.5462
BjA017789	7.37986	7.0133	6.37917	4.45053	1.30772	5.0824	6.67697	9.61987	3.07565	5.84007	3.42437	4.40666	2.21258	5.18243	5.70888
BjA017791	5.7602	4.53725	8.7114	1.6075	5.79261	12.1194	6.87049	17.2359	5.64027	4.63383	3.73878	4.9539	4.86073	4.21505	3.55906
BjA017792	3.25771	3.26203	2.87113	4.41322	6.75193	7.85237	10.4966	8.91571	5.4566	3.86867	4.40824	2.74886	6.79772	3.23966	3.37924
BjA017801	51.1248	53.7452	32.7103	26.0662	101.991	68.8855	95.3506	31.2102	59.2479	82.6346	58.0789	131.621	92.6344	87.7446	77.9873
BjA017824	10.011	27.1385	23.5544	20.605	7.40313	10.9575	10.3309	6.67357	12.8387	32.089	23.9683	33.6365	22.2151	13.6543	23.3002
BjA017834	38.4782	47.4671	39.894	53.7948	134.443	66.4567	35.7735	53.7973	57.4839	187.883	46.0964	121.71	48.0466	102.971	69.5936
BjA017842	76.9135	166.898	257.082	288.811	9.22941	35.7776	23.0983	84.8844	13.1464	113.698	15.2483	28.9596	25.2835	52.0079	38.0369
BjA017846	116.924	128.084	82.6223	72.2035	25.8971	18.8384	24.7105	33.4341	27.2812	123.995	65.2913	82.8192	52.0917	58.9712	33.6567
BjA017848	19.6571	10.7479	16.0415	12.0727	11.9385	7.79044	36.4796	13.2713	4.57149	15.0287	20.5233	10.425	10.4728	11.7538	9.06526
BjA017878	16.6058	17.6379	24.5673	12.3476	5.93134	4.52479	13.147	4.0715	3.20929	23.3357	17.18	16.2188	7.08854	11.2141	9.15723
BjA017897	29.0018	14.725	11.6419	61.5968	79.4885	70.4749	71.7792	47.4818	50.5149	21.0813	27.2022	17.9545	27.9335	9.5038	9.99822
BjA017905	57.588	72.7982	102.094	79.5897	210.03	110.374	236.397	114.072	60.5894	78.594	70.709	50.7922	61.1719	74.2522	61.9002
BjA017910	7.5303	5.81603	5.36689	2.61778	5.79329	9.03522	9.07346	4.20215	3.68593	4.01848	6.0186	3.26256	8.22242	4.2995	6.0322
BjA017911	4.73058	3.67532	4.51184	3.35598	5.64178	4.84968	8.98195	5.89181	4.01802	5.52341	10.793	7.69249	9.87208	10.0127	8.32087
BjA017962	138.53	67.2989	110.175	62.4387	76.5713	36.5096	248.244	34.8232	48.5421	52.7208	83.21	32.8598	88.6183	41.9267	79.0559
BjA018014	3.67655	3.36491	1.28574	0.367715	4.96421	7.11698	5.35086	2.96222	2.5637	3.05962	3.29161	7.25339	5.57668	2.3494	3.98411
BjA018049	153.396	569.89	177.776	77.4293	13.2862	36.173	86.8197	88.0952	117.057	330.382	164.929	71.5832	185.324	148.356	103.266
BjA018060	5.43983	11.1647	15.2792	13.4274	13.3323	11.5132	19.6528	15.6741	7.71683	8.58381	12.4119	2.95333	9.29518	4.977	6.32317
BjA018069	23.3114	35.9917	24.5575	7.06734	2.94086	14.9819	3.18913	16.277	2.618	34.9842	16.9204	21.7026	13.4383	12.7967	10.7128
BjA018072	2.51467	1.30248	3.75867	18.1241	51.9114	60.7503	33.6824	61.6477	50.4924	12.86	12.1398	22.1765	9.77498	27.793	7.14123
BjA018185	6.96446	4.94598	5.56736	2.76654	2.91602	2.56588	2.69021	1.82691	4.48289	5.3742	6.19811	7.24327	5.91685	4.42745	7.00773
BjA018200	179.048	154.809	468.424	62.8024	426.919	230.869	405.665	178.582	380.684	59.5755	54.3074	46.9334	83.4152	82.1121	95.1524
BjA018209	66.5826	60.5916	82.4294	139.865	16.6484	18.3967	25.816	64.5593	33.4891	33.1367	23.8367	10.4331	20.9646	23.4281	26.8027
BjA018218	8.00434	15.9684	68.4084	29.1196	41.8187	3.55252	37.548	27.6893	22.3814	7.30817	24.479	20.7546	32.3848	15.8303	10.1103
BjA018224	99.3823	57.5659	73.9326	26.8597	93.3368	33.9386	109.176	47.5578	27.8862	49.4098	59.1285	31.7527	59.2468	43.9115	61.6254
BjA018236	53.4277	12.5642	6.8765	65.3267	26.1763	87.7297	2.46626	56.7906	6.1277	7.63522	1.90553	15.331	2.64452	38.3511	1.78468
BjA018242	5.92868	6.66638	3.87769	8.0444	9.4612	38.0697	2.07572	29.492	9.09814	20.3432	9.47162	15.6822	1.46323	20.2627	4.0608
BjA018245	7.84138	4.82775	3.9134	9.15351	6.64805	8.76514	7.35108	6.14469	5.13765	5.07767	10.8127	3.04085	7.33238	6.0726	6.47825
BjA018253	5.02525	5.79811	3.74944	7.72992	5.38679	4.81799	339.505	6.64621	114.974	8.51805	164.199	5.20709	306.693	10.6398	248.836
BjA018256	20.9297	18.2193	32.8377	41.5993	37.8825	24.4306	97.8323	32.7477	36.5311	6.56867	29.2373	17.9209	30.2667	13.561	21.564
BjA018360	15.3437	22.255	13.6735	19.6257	23.08	35.809	34.2031	29.4121	19.6315	16.9557	19.8828	8.94407	23.0442	19.7459	27.8254
BjA018382	10.0836	5.12045	4.51594	11.2946	1.43551	6.08721	1.13857	6.06571	6.59585	4.2789	2.4055	3.04793	5.51529	4.84041	3.45364
BjA018383	13.1487	20.3614	10.0038	7.42007	11.9926	8.77664	21.3237	8.88403	11.1415	14.8018	15.9813	13.0669	17.6064	13.1191	21.2281
BjA018439	15.5383	44.3987	36.6782	4.62399	25.5638	15.3369	16.6711	5.63851	2.78028	25.4006	26.474	8.92985	4.51557	10.5827	16.3364
BjA018477	34.9441	27.2343	30.5766	32.0567	37.8472	13.4005	69.8452	17.5751	41.2074	21.931	39.4162	27.9207	36.2655	28.7034	24.4824
BjA018484	12.1186	16.5183	17.639	8.78052	14.378	14.6328	2.7197	4.81716	6.63914	12.2633	16.5082	8.88011	10.5489	7.95859	11.0759
BjA018498	7.89199	8.55163	7.79465	10.0577	20.3878	9.45787	18.7513	12.2257	12.4467	3.65596	7.72438	8.96639	6.77352	8.56017	7.00332
BjA018509	10.1989	4.72997	6.47548	5.7711	15.9257	4.62579	165.919	4.5145	25.4426	14.7186	158.814	10.2561	37.8629	3.77801	41.22
BjA018533	15.8353	16.369	10.6203	130.327	39.4846	42.9402	57.7795	62.7843	65.5569	7.01464	9.61331	4.79741	9.81417	6.28411	10.9397
BjA018676	2.5571	8.11068	6.11814	1.53378	7.14317	10.2222	23.1986	15.8778	12.0876	1.36259	10.3376	5.26885	14.4463	5.1063	15.7298
BjA018698	6.99368	8.46152	6.15921	14.1125	4.26049	3.55582	9.26645	3.10628	6.19152	10.9652	7.09465	3.53569	7.48833	4.90268	10.3889
BjA018701	5.17831	8.42094	2.04665	7.68053	18.2548	12.9836	71.4249	7.25098	23.5655	7.72688	16.948	15.0332	12.5617	8.71362	10.9409
BjA018768	4.021	8.43986	3.23015	7.20402	6.08126	7.50805	12.498	6.52982	8.74926	9.1401	7.6946	1.70994	7.02359	3.98992	11.0502
BjA018779	26.8774	24.1538	44.4308	23.4564	9.75476	23.9825	10.7916	19.3717	7.74602	15.8777	14.0986	12.3401	5.41165	14.4205	6.81367
BjA018780	2.8643	4.35551	2.77976	3.39948	2.30604	1.45595	4.07083	2.41222	3.71664	3.91549	13.754	2.08869	9.62901	2.75477	17.7076
BjA018790	96.4599	72.9456	38.6554	45.204	14.6023	35.5249	9.18685	31.1941	39.5321	74.654	64.6383	103.83	37.446	61.1823	52.789
BjA018814	4.3151	6.17772	5.23788	3.70905	10.3011	5.83311	11.7901	4.90496	18.9309	6.2615	11.8841	5.5621	13.8236	2.00216	7.10457
BjA018833	28.9449	30.2659	36.7049	22.9291	68.4941	83.2279	116.262	64.5749	55.7934	41.7003	33.8962	17.1468	36.4825	34.1634	58.9014
BjA018852	9.26159	7.1889	12.5425	6.78758	3.49904	9.67264	3.51144	7.7869	3.36792	5.97019	4.62069	4.21117	4.44078	8.87245	5.96974
BjA018858	9.18243	13.051	7.25674	6.19395	13.2561	5.28079	15.7672	10.6847	13.2462	23.5392	17.0996	10.4858	10.756	14.9283	16.2597
BjA018888	18.3334	11.9479	11.0422	4.6893	13.3384	21.9148	15.7322	4.11243	22.4488	17.7045	19.1982	40.189	21.158	23.387	24.5179
BjA018970	35.6745	45.7822	42.1687	25.4585	12.281	4.00598	11.1476	7.06817	13.2473	40.2926	42.7381	21.2425	28.8986	26.0839	38.7591
BjA019012	32.4671	34.0361	20.4043	36.2926	30.96	14.0541	121.143	18.4451	37.6092	35.798	41.3518	35.9788	52.2031	44.0893	48.6696
BjA019045	21.2828	16.4033	11.4371	13.3251	11.5435	54.337	1.96225	16.9309	1.60125	10.0247	13.509	23.5127	1.81965	25.8947	8.82081
BjA019066	2.48208	5.80904	5.0615	10.6158	9.55788	20.9568	12.5945	14.3297	8.91401	3.95694	6.08843	6.8027	8.28492	7.59978	8.95829
BjA019283	19.3407	8.54205	7.77712	2.98937	21.8578	6.11849	24.7076	1.04975	5.36769	4.90343	11.5403	38.7857	1.01781	19.0729	3.51523
BjA019291	4.6003	3.10567	2.48478	3.47143	3.54798	2.72795	21.785	3.24046	6.70137	1.70088	6.43222	8.50579	2.34463	6.27442	7.72249
BjA019320	9.36341	7.55848	9.66147	5.08376	5.18948	4.6602	9.21527	7.6387	5.87269	5.27739	9.74478	3.73193	7.11483	5.67123	8.34832
BjA019325	6.31481	5.51779	4.67622	28.1843	19.618	40.4077	6.04572	39.0781	10.237	4.98256	2.05296	4.09086	2.55867	14.5169	2.47488
BjA019368	17.9922	11.3964	11.9113	11.7288	16.3029	13.3982	20.0494	16.8956	22.8817	13.3728	11.3348	9.37607	20.6804	19.5799	18.8221
BjA019419	75.846	79.5202	65.7676	105.508	82.0752	69.144	75.5385	89.0923	56.9894	65.8861	50.6754	32.4858	63.0585	44.8867	61.6138
BjA019432	2.32067	5.87609	3.19963	5.07971	10.6625	6.63234	7.60647	4.3003	3.50665	1.12068	4.11501	14.1308	3.78524	6.34487	1.48925
BjA019469	14.8243	10.3628	11.3177	9.32729	12.9645	9.16162	19.2399	12.4134	7.6017	7.45829	19.7592	6.51332	8.91524	16.5123	12.7714
BjA019476	4.18407	6.54582	5.03601	2.70379	6.2309	2.4977	13.4271	4.74687	4.29103	10.3831	10.2762	5.72577	6.26416	4.7418	8.47706
BjA019483	36.7898	32.3961	14.1632	38.6757	52.1121	31.7748	66.9566	44.4926	27.9196	33.311	27.4915	48.9388	29.2102	36.1972	25.163
BjA019491	10.2256	9.5366	9.64526	9.44073	16.4871	14.3271	15.9566	17.0549	15.9677	14.781	14.571	8.37834	11.8037	14.492	14.9006
BjA019517	12.2667	7.25044	1.59453	0	26.9723	5.17618	21.914	4.21627	15.8279	9.63764	6.81443	10.2102	6.2908	5.87301	6.06532
BjA019519	5.8708	4.11723	4.21676	2.3333	5.16487	8.13904	5.29701	4.88872	3.23975	4.59689	5.55958	2.70907	4.34061	2.88952	3.59667
BjA019661	17.828	20.2142	6.53209	33.2183	1.65092	3.34972	5.37492	12.9958	2.72316	15.4929	1.72396	3.02893	2.39864	8.60358	2.27257
BjA019675	14.1493	26.7055	17.8979	18.6865	14.2455	9.74398	21.3618	10.4302	16.3836	28.843	33.792	25.5409	25.3342	17.6542	44.1772
BjA019687	49.5758	38.1518	25.1493	50.3572	78.0965	110.497	88.65	91.1959	67.5479	42.9078	65.1254	34.6172	102.475	52.8625	76.2849
BjA019727	93.479	190.1	164.474	93.7645	34.0012	59.5755	26.1508	39.9385	46.7564	145.622	80.3961	131.792	51.9279	161.409	61.0842
BjA019766	7.43934	20.6488	34.2902	2.70054	1.34282	6.87036	7.80202	5.0765	3.53388	27.0375	32.8784	13.5072	72.7136	22.7386	78.0977
BjA019777	18.0487	9.31746	10.8646	18.4051	18.5871	8.76856	8.5386	14.8305	13.6774	16.4464	12.1129	15.6229	10.6326	16.4024	10.3841
BjA019781	8.6823	3.72455	14.6819	9.64307	36.6341	37.1162	60.5775	37.3675	42.3298	28.9176	26.1879	16.7315	25.9717	24.8211	25.29
BjA019782	12.4238	8.17386	12.6877	8.32809	11.6473	8.17766	7.45251	9.83728	7.43646	5.15395	6.18951	4.25512	6.17208	8.44113	5.77696
BjA019833	6.93205	7.32531	12.5696	35.997	93.2428	54.5034	17.507	45.3245	40.3276	9.08139	6.3063	17.9311	6.73031	16.2981	6.1764
BjA019875	5.51525	9.33315	11.7713	1.29059	2.52422	3.1493	14.042	2.02844	4.41786	5.2962	3.92517	3.00637	4.40391	5.03172	5.68076
BjA019907	76.5133	565.911	196.862	44.7753	54.7692	63.477	187.741	114.709	47.3935	353.319	244.96	128.558	291.277	66.6855	214.776
BjA019936	8.65329	4.94367	12.246	8.04129	13.304	9.54919	65.9741	9.36826	20.4785	7.51437	11.4837	2.3227	10.7404	6.17057	12.331
BjA019947	49.5613	52.4632	61.8747	14.7066	25.8555	30.5033	29.8302	19.9557	21.6159	25.6894	31.1623	42.5045	19.3378	36.4079	33.2518
BjA019959	4.22623	1.11443	1.31103	7.77485	6.39195	14.7026	3.97997	7.82629	5.44333	1.35517	1.26723	4.08369	8.59171	10.4146	8.62968
BjA020090	2.71991	4.20583	1.34328	4.43043	3.37165	1.63842	1.98729	1.19555	2.91751	3.33915	3.38457	3.44685	5.17753	3.49434	4.28652
BjA020149	5.34835	7.7626	11.9684	0	5.93875	5.11787	6.4909	2.91721	2.10337	5.531	6.91755	3.00551	4.92092	5.45462	5.15988
BjA020157	19.3452	18.6687	21.9808	20.8432	42.0628	25.9188	18.3383	21.6919	9.58094	13.977	16.7972	17.9845	8.93537	32.4387	10.6241
BjA020164	35.094	65.1196	64.7399	49.8408	7.08517	64.8786	21.7108	66.8002	15.1655	83.5818	24.0487	14.8325	18.8927	26.8008	22.5887
BjA020166	32.9751	20.2938	30.6008	18.9878	10.6869	15.8751	13.492	22.8862	13.1597	15.5881	17.8977	12.2896	16.0334	18.1646	15.508
BjA020177	18.3942	11.5019	40.8176	7.2354	13.5884	8.89508	12.2217	15.1141	9.06407	12.9435	11.0195	5.14243	11.3032	7.68117	6.64254
BjA020186	8.69366	12.5272	15.8717	12.8143	8.42179	7.09967	20.5161	9.7096	13.845	12.4202	11.1759	6.33238	21.7268	9.39376	21.6096
BjA020225	6.29436	6.23109	2.89998	4.43453	4.79863	2.37424	5.59739	5.69371	2.57483	4.97911	3.30035	6.60686	4.20885	5.20032	6.92088
BjA020246	468.705	170.834	334.801	861.285	214.247	368.394	260.709	403.073	88.3157	142.943	117.29	36.3002	102.628	168.678	124.186
BjA020251	106.679	231.005	447.924	74.8827	13.034	34.1171	2.34733	55.1408	6.55425	232.694	60.1457	88.2359	32.888	64.4956	17.6743
BjA020295	7.18641	4.8237	1.9873	3.17032	19.1624	4.64012	57.9134	6.16654	12.7169	7.05324	14.0863	9.6639	11.8677	9.11537	8.02501
BjA020301	15.9557	12.6757	10.9563	9.54593	9.02362	13.6934	10.4344	9.40332	7.8472	6.88759	12.1237	6.47096	8.90615	9.80459	7.62893
BjA020309	146.843	367.143	376.006	63.7628	47.0719	64.3802	9.43076	108.793	11.0624	345.252	94.4262	145.858	106.92	92.7757	28.3924
BjA020323	1825.59	1100.37	994.799	1684.03	456.806	408.493	686.843	451.076	505.265	338.845	380.939	289.616	591.011	225.61	397.971
BjA020368	122.051	110.938	124.587	43.4045	3.08587	6.16252	6.19211	5.2107	30.7368	83.0373	60.7928	44.5823	62.6048	50.9729	92.4188
BjA020373	15.6765	12.3547	20.0901	10.094	8.06183	18.017	18.841	10.6593	10.8513	12.133	14.774	29.27	26.368	11.0241	10.7464
BjA020375	34.1997	17.8483	12.7739	20.9923	33.6319	28.4255	47.8156	23.8035	33.6538	12.1942	70.204	36.9002	80.1864	17.8142	32.9041
BjA020377	83.2064	21.7946	37.0162	56.157	11.3002	78.3844	4.72983	30.2011	11.969	28.8998	7.13662	30.7652	8.79867	31.5073	2.54439
BjA020378	13.2515	28.2746	32.7419	61.2849	18.5152	18.3511	20.7969	49.6879	23.187	16.449	11.422	8.46805	20.4121	4.04681	8.78528
BjA020379	14.2982	10.0253	14.5142	11.4902	13.7403	7.26684	68.5948	4.64636	28.6377	19.5502	38.1658	22.0419	42.6271	14.4965	41.717
BjA020393	6.93651	5.57109	7.57745	12.1335	6.47228	17.9768	4.17069	11.3589	2.26636	5.41658	5.25144	7.58862	3.85315	7.29992	3.20586
BjA020395	59.091	120.616	60.38	62.9764	70.3002	46.4547	111.933	47.5224	48.0225	48.3154	65.1988	33.2365	44.3195	43.3201	80.7776
BjA020397	6.02874	7.46296	6.32908	11.194	11.4087	15.7427	14.6884	16.9575	4.72725	4.92125	6.61165	4.99699	6.49177	7.6914	5.16155
BjA020446	1.63492	3.2588	1.44224	1.19839	7.42802	2.0456	11.2997	3.52611	2.79762	2.12944	3.20578	5.79255	5.55838	2.7262	2.5558
BjA020472	4.84039	4.27958	1.3525	10.2264	12.7665	11.4328	18.1752	11.3381	15.9081	6.81362	6.44088	9.08938	9.89732	6.64353	7.65518
BjA020492	212.665	101.204	235.001	113.925	11.6491	7.68599	195.154	27.8204	71.9107	134.61	203.262	31.8198	179.13	34.4456	156.883
BjA020509	56.8016	76.9639	52.7656	53.0752	91.2198	67.4239	456.376	62.8681	120.485	57.7036	113.638	31.2111	192.626	63.957	188.092
BjA020513	1.61788	17.3655	4.19032	7.76758	11.0929	14.7813	1.3779	11.2834	7.21946	15.5249	9.6396	10.3707	10.7114	7.71213	3.97974
BjA020525	20.8397	18.7264	19.0178	18.7327	11.3708	9.83811	13.4845	18.0488	7.10618	11.5174	10.2332	6.58865	12.5208	7.71202	10.7238
BjA020572	173.589	84.7954	53.4495	96.8808	6.36008	11.2894	3.22648	29.8543	2.87467	285.776	1.09032	51.7184	2.60341	103.502	5.94987
BjA020581	13.2669	16.3549	16.958	24.0578	18.0979	15.2638	23.0346	15.9309	23.7468	10.2528	12.7652	8.04895	17.9539	18.6471	29.1335
BjA020634	108.029	61.775	37.5834	63.5919	176.527	86.524	448.346	104.312	66.7513	88.8142	153.053	188.186	237.581	76.4401	93.7492
BjA020637	19.8733	19.0574	19.4897	23.2796	32.3021	20.0447	44.5006	26.4218	29.8771	19.8283	17.5626	23.0154	28.861	27.082	30.8821
BjA020639	53.7014	46.9132	20.2556	27.8752	19.957	13.4613	43.1777	17.3951	13.4411	46.2157	116.094	41.5294	73.4036	14.7678	22.1096
BjA020650	37.5771	190.467	47.6509	22.1433	12.3454	43.5716	22.2654	23.7354	13.5415	16.9296	13.9337	37.8706	14.3053	15.9582	24.04
BjA020654	12.6807	13.8662	20.1329	14.0901	8.92485	5.8088	32.3729	5.89399	11.1595	8.54752	7.8327	13.3842	10.7513	11.8988	11.5838
BjA020671	6.94584	6.26581	15.66	3.76306	2.55118	15.2131	4.01719	4.42198	2.15651	4.68598	4.66347	1.59292	3.01804	6.87443	7.03055
BjA020698	9.79868	5.30605	6.63275	6.96133	6.42683	9.36547	4.38766	5.14378	2.05792	6.32529	8.04565	5.8446	5.82394	9.11729	3.88724
BjA020705	152.015	289.229	33.4014	218.064	51.8769	199.989	172.58	404.851	54.1156	248.514	255.048	203.152	312.679	117.368	121.621
BjA020733	3.21809	2.08212	1.07441	1.54562	2.6109	3.75598	4.20031	1.40758	1.06724	3.46984	3.65735	1.42127	2.23265	2.82612	2.51309
BjA020735	9.41428	23.6761	13.128	7.77186	4.77212	6.34468	8.20925	10.0296	5.04686	26.1742	15.5733	11.7769	15.2642	10.336	8.14965
BjA020751	28.4353	18.2405	31.2439	9.85179	42.3594	41.4916	37.8349	35.6175	40.8378	17.2285	15.8226	36.1303	29.3352	29.2523	33.2653
BjA020771	53.8207	105.547	93.4828	23.8996	49.8792	30.7301	23.85	56.102	15.3239	281.13	202.013	133.238	179.635	79.6873	81.4012
BjA020772	55.567	50.3905	58.8055	30.4687	13.1798	12.149	15.2335	14.2145	24.409	13.9014	14.026	7.44225	15.8936	23.8094	24.462
BjA020775	17.7338	27.9646	13.0053	16.6857	1.80932	9.59642	2.06819	24.3857	5.00955	7.41812	2.18288	2.06279	4.28226	7.39206	2.9758
BjA020781	45.3711	40.5432	42.809	30.0648	59.5517	45.0101	62.455	32.2341	32.7588	39.9654	47.3115	27.5035	51.6527	31.9623	55.9953
BjA020908	8.13319	8.09624	1.18146	15.7645	8.97873	20.9317	13.2169	5.57719	5.01093	6.72004	10.1836	7.5076	6.16058	4.64694	2.06073
BjA020923	412.562	336.108	332.969	66.7207	60.6519	44.5979	143.508	78.3297	78.836	138.144	241.599	60.3963	428.381	126.715	248.526
BjA020949	20.4214	24.1038	15.2807	19.2032	20.3375	8.22888	18.5921	16.4757	18.3517	23.2604	28.4185	31.5824	19.3913	17.2724	25.7911
BjA020968	14.0408	19.0154	18.6314	8.80468	19.358	2.88145	40.1275	12.8694	5.48054	11.5562	42.1082	3.2	30.1602	6.72224	23.7414
BjA020972	45.8467	175.976	96.3037	34.7479	46.951	131.653	14.8642	113.865	14.7742	138.847	106.994	57.4866	55.9536	33.4117	35.164
BjA020973	6.06063	4.73434	2.71895	5.55476	1.18847	8.45814	1.58554	6.3826	4.43088	4.39762	1.71856	2.80362	2.57542	3.72952	1.86249
BjA020983	16.7116	30.096	21.9161	10.0069	3.55733	9.09065	6.70062	6.85215	7.1246	12.1451	16.2938	10.7889	9.71553	14.1007	17.409
BjA020988	18.9085	8.67704	6.0022	10.4117	2.84356	7.05795	11.2129	6.7853	5.7731	9.34072	22.0028	10.8215	19.909	8.82884	7.20577
BjA020999	51.7429	34.7628	23.8502	11.153	15.7659	6.14059	20.8906	13.6594	12.7211	57.1431	79.0694	58.4954	71.1257	37.5041	27.8251
BjA021104	5.71467	2.73158	1.07521	6.26613	29.4069	2.12529	11.7114	9.20136	8.48552	7.50005	7.48707	8.2717	8.03614	10.0513	4.61745
BjA021173	6.92304	5.30839	2.42437	6.81339	12.0442	1.01122	21.983	6.84146	9.31542	6.51011	9.04163	8.1977	10.0646	9.50706	17.6886
BjA021176	1.97046	1.01586	1.88034	2.89113	6.35968	5.46787	6.34118	5.38811	2.85155	2.00583	3.45326	3.71305	5.41617	2.45274	2.30814
BjA021177	20.2679	14.5249	22.21	23.7162	9.22664	13.2601	21.3115	13.7206	17.8452	26.0975	21.0483	7.03736	11.5975	22.6178	27.0376
BjA021272	10.8375	10.5806	12.1976	6.39359	18.7867	15.6868	16.7797	12.4689	12.4434	15.4601	17.3147	14.6522	19.2967	11.7782	12.249
BjA021290	39.175	33.4734	22.8562	41.4351	80.9006	54.172	48.0664	33.3746	35.389	41.183	46.8836	111.254	41.8871	85.4286	39.8172
BjA021359	10.2302	12.0957	9.93122	9.38223	12.3338	11.1134	16.9721	8.96151	7.18278	9.13724	12.5097	6.83342	9.72895	11.9268	11.5532
BjA021397	19.8218	19.9384	14.6331	24.1701	62.3006	48.1738	14.8479	61.9604	4.36566	32.5125	14.386	8.01105	1.8492	13.5113	3.41373
BjA021411	34.3664	40.0214	29.5037	15.5919	7.99986	11.3339	18.2281	11.2236	5.5529	31.6272	17.3952	22.9668	22.2079	24.6951	18.1446
BjA021413	23.8156	19.6226	16.2857	9.24771	2.59068	1.64213	4.54475	1.22814	2.93907	7.70689	7.74271	4.62924	11.1616	11.6386	9.88397
BjA021494	49.0745	44.5549	29.305	142.78	109.575	165.565	213.173	172.241	124.507	61.3708	85.5788	44.345	59.346	63.1771	85.5769
BjA021539	22.175	39.2614	36.5735	83.2615	84.9587	69.0711	77.9774	101.472	47.6163	39.8392	30.7057	42.4168	22.8172	32.2511	40.1012
BjA021562	49.3343	15.0954	10.1086	28.0566	23.5698	35.2252	41.9252	28.3028	60.5158	16.5053	28.8667	4.84364	28.3482	23.563	33.3322
BjA021566	9.94241	15.406	9.3248	14.8019	1.05338	1.47208	6.28342	7.55514	5.47151	16.1007	11.6892	11.4828	12.9767	9.97019	15.9623
BjA021590	10.865	23.8345	18.7326	20.5033	9.44779	12.5425	23.9294	24.2765	16.0653	20.8221	20.5327	11.0686	18.0553	32.5667	23.0284
BjA021666	67.6188	54.5283	4.66682	75.3426	210.228	97.2507	102.891	51.3958	101.077	87.8271	81.8758	183.789	114.897	84.8995	78.6632
BjA021677	10.0331	13.2777	10.8862	8.96999	3.63531	5.65872	2.33224	9.73203	1.80074	9.78604	3.41635	6.71205	3.97779	5.14997	5.07822
BjA021678	33.2745	34.6456	13.8091	81.5034	205.531	119.838	294.362	154.062	106.272	44.842	44.1547	22.8008	52.3227	31.3028	35.9245
BjA021857	4.70627	1.39687	2.48918	6.00259	5.25523	1.60695	36.5051	4.14809	16.6143	1.07684	6.22127	7.00364	11.5303	3.07936	8.66062
BjA021887	4.81211	3.70728	2.87732	2.41889	12.2364	3.62376	14.6836	2.08864	6.18918	17.0914	8.46384	10.054	8.08346	5.07666	10.7953
BjA021895	18.4543	16.3516	31.9106	14.0787	2.11823	28.9369	28.0678	12.8422	4.90101	14.0305	17.212	15.5201	5.1065	6.18738	3.24271
BjA021897	99.4999	109.311	128.607	59.5648	3.2829	14.6458	4.42616	21.2746	12.243	52.2654	10.8267	16.8734	15.6888	34.1433	13.8611
BjA021929	3.3685	5.04065	2.88325	3.15582	6.38694	2.37369	16.9456	2.36891	5.19409	4.9174	4.793	7.01046	7.7821	4.79487	6.74675
BjA021939	255.372	339.634	272.78	390.609	209.747	348.558	104.202	490.465	128.053	322.9	120.629	100.157	159.919	160.812	101.179
BjA021942	1.13624	3.80317	2.25007	2.68797	8.07334	14.8763	14.2048	4.48449	6.31317	8.59757	5.15959	7.1976	3.4434	3.3444	2.25873
BjA021968	15.8538	24.9309	15.924	12.9929	12.9132	22.3663	36.2606	16.4318	12.0556	20.674	24.9998	16.0691	33.9284	18.973	42.285
BjA021974	104.634	126.601	104.521	125.202	175.744	262.127	148.082	135.445	116.72	146.283	190.235	115.742	169.721	175.161	213.19
BjA021981	2.69655	5.60767	3.03249	5.20555	11.4803	9.57269	8.90543	8.85451	5.62805	4.99439	7.11689	5.8823	10.6283	3.31549	7.07256
BjA021995	134.073	77.0062	57.0633	67.0617	4.78515	33.4415	12.2315	76.388	56.0465	83.051	32.8419	37.6478	38.5713	62.817	44.1558
BjA022026	4.89201	35.8321	16.1405	3.03502	8.84753	4.52045	1.5308	4.00511	3.39616	18.6773	10.1596	18.4099	13.6368	6.02669	7.32681
BjA022080	1.1789	1.44595	2.02048	1.77577	4.41012	1.14177	2.90565	1.52582	2.17897	1.18999	1.95015	2.36341	2.68505	3.11437	2.89168
BjA022092	10.6139	5.73046	1.36126	23.7063	24.4066	15.1683	37.4106	32.4961	21.532	8.88681	5.18269	7.66608	7.60613	1.9214	11.1405
BjA022103	14.5643	104.868	98.3415	9.26485	13.1866	18.3079	9.21937	19.8139	3.48105	75.8586	22.7733	31.6902	36.2647	9.87269	8.29639
BjA022113	2.79788	1.99762	2.67436	6.28844	21.2657	8.90701	4.11754	6.09304	7.63355	3.0543	3.47084	5.88627	2.38727	2.73582	3.01801
BjA022154	9.76933	32.2243	32.3997	1.54461	4.04526	2.14656	4.26767	4.78819	1.90908	44.3915	39.9237	10.2226	4.86846	8.43914	5.23519
BjA022188	4.66312	9.38314	15.0958	10.0227	13.1467	11.0669	28.9491	16.3376	5.33954	5.5451	8.64069	4.18599	5.15705	3.46701	5.87682
BjA022244	343.789	716.477	693.856	106.027	197.89	188.137	63.814	265.322	28.7539	722.629	521.248	432.427	511.665	263.803	158.258
BjA022251	7.17377	7.40393	5.47706	6.57686	3.8178	3.77852	3.00583	2.95302	3.747	5.88444	4.44411	7.67051	2.93187	7.75559	5.73609
BjA022254	6.78862	11.3181	11.6327	3.61091	3.76624	7.20045	15.4984	3.25452	3.40363	14.5755	13.8399	15.5459	3.53946	8.55224	7.12011
BjA022280	1.57608	2.15916	1.69217	2.92048	4.19514	6.21109	5.44612	3.16119	3.70814	1.91257	3.63405	2.20765	4.96081	2.35283	2.79858
BjA022290	422.121	4225.2	884.064	311.32	2482.12	649.326	3391.69	587.164	1438.4	4101.67	2387.8	2081.33	878.809	1793.47	2155.31
BjA022297	131.729	91.5917	87.1314	74.7117	15.3882	23.2407	99.5027	50.293	41.0164	20.4408	38.7605	22.1323	93.8958	40.4951	56.0466
BjA022300	51.791	48.2256	24.8925	44.542	15.6214	40.849	36.316	25.2086	33.595	59.3689	39.1616	55.2568	44.6689	37.9872	33.2073
BjA022316	9.08721	9.21496	8.71889	7.04308	6.32609	6.36595	18.955	8.98327	5.72313	8.56012	17.2709	4.96949	12.9104	5.73195	13.933
BjA022329	5.19089	10.1291	4.83059	6.32903	15.1255	10.8605	7.37903	10.4619	3.24936	10.2291	4.72945	3.01282	5.11974	13.4235	5.29652
BjA022356	14.9801	11.32	11.6317	9.14961	16.7675	11.3024	39.7247	15.6593	24.2353	15.1935	27.8651	7.65723	25.7399	11.5842	23.7861
BjA022376	116.586	89.7462	78.2255	106.052	210.096	196.684	511.111	215.218	184.811	69.3184	102.845	38.9288	209.537	92.0973	237.367
BjA022411	29.7155	33.2078	41.8858	30.4652	15.2447	7.47194	24.5844	17.5202	20.1083	19.3	16.1924	29.7676	28.1831	14.7211	25.4909
BjA022413	9.33931	9.79635	1.91769	8.1796	30.8624	30.3754	30.0105	9.30984	15.9946	21.1964	30.7379	31.1765	19.8209	17.2858	22.2336
BjA022429	440.56	698.341	417.32	1071.03	137.003	266.668	144.55	296.937	32.8098	439.587	184.283	83.3873	140.501	166.143	80.5958
BjA022448	157.18	64.4511	89.5821	170.446	18.3758	62.5083	20.8089	88.6639	15.8819	107.369	5.6965	33.115	13.1578	58.2915	12.2176
BjA022453	10.4317	13.4957	23.8239	24.0756	10.6406	53.2691	5.52551	40.1	4.7682	10.9248	5.34559	8.41805	6.42819	11.739	5.31989
BjA022457	5.89584	1.94483	4.31761	4.61722	12.7262	20.1525	8.38036	7.04167	12.0048	6.70224	8.11317	9.58242	8.99277	7.28374	7.12086
BjA022465	3.87048	5.44016	4.26798	4.48197	7.73374	5.64027	55.3597	6.34664	10.4311	5.34746	7.19095	4.25405	6.11119	3.73823	8.95712
BjA022471	44.2045	29.3863	17.382	20.4652	45.3283	32.5714	39.81	13.3902	61.3524	21.5746	44.769	73.1376	84.941	52.6993	56.1198
BjA022500	4.54841	3.4441	2.11607	2.59003	4.66219	5.21393	1.85041	2.81678	1.64877	3.6047	3.12558	6.56311	3.12202	4.71118	2.85836
BjA022506	40.2649	44.6481	46.6103	23.9891	11.7044	8.09372	9.80559	31.5793	27.4991	19.6237	66.2108	47.7589	66.1057	43.5322	65.5447
BjA022509	3.29615	4.27269	3.35259	7.53268	6.92668	5.46785	2.1593	3.81479	4.50155	5.13043	2.41642	2.22501	2.18557	2.22759	1.88751
BjA022518	97.3412	128.033	107.92	33.0353	32.7501	21.1028	53.7394	23.3018	36.6538	140.1	144.676	67.7206	127.368	34.1468	60.6792
BjA022525	38.6673	39.6151	46.737	73.712	22.4508	46.377	17.0709	42.3176	28.2916	32.9043	25.608	22.4744	33.437	5.1766	4.30698
BjA022529	4.99296	7.66147	4.37419	5.46622	4.13053	7.10985	3.04979	6.20389	4.18128	5.03618	3.59134	5.65798	2.86184	3.64709	2.52013
BjA022589	16.1001	15.3377	15.9433	15.3355	36.1106	22.338	81.3018	20.8502	29.2549	28.7107	51.7097	35.5017	83.4344	24.1614	52.6337
BjA022596	6.03882	27.3325	22.8271	8.05667	8.69146	19.2655	1.21098	9.40693	4.00418	15.763	13.3746	12.0835	15.4706	2.20962	1.00875
BjA022610	1.5891	1.92499	2.18902	2.40947	6.09144	2.01286	10.6153	1.49656	4.10848	2.70074	4.59305	4.43076	4.30939	2.72394	7.32496
BjA022631	15.549	4.31626	5.59738	31.687	10.5993	17.2837	3.45673	19.1097	7.88723	12.012	6.04148	3.29932	4.165	3.53291	5.67595
BjA022632	412.165	512.365	595.556	136.649	159.01	109.173	67.5426	141.348	46.9907	792.691	317.575	347.222	255.291	151.537	50.5982
BjA022714	4.44382	5.21203	9.72818	26.7485	6.03546	4.19731	2.00191	11.2696	4.17184	6.36526	1.94151	2.70066	1.46253	1.72705	2.79016
BjA022749	9.07108	17.2264	5.89924	12.177	5.46285	4.18535	4.41138	1.44965	6.39643	17.9155	7.56271	14.2346	8.49992	6.8659	9.76302
BjA022776	5.45021	16.5629	9.92458	14.7966	3.05146	3.79709	3.53789	4.36493	6.34584	9.09149	10.7	9.07246	10.6618	3.78547	10.2696
BjA022788	33.0323	41.0656	27.2503	31.011	44.0025	35.2587	28.218	45.6741	30.0924	43.2705	22.0252	24.9488	34.6107	29.3304	28.7091
BjA022795	59.8009	170.623	103.559	147.424	81.803	23.7424	62.2603	40.5586	41.4574	199.072	74.3983	84.2468	52.9043	69.3419	77.8629
BjA022796	15.7815	7.12571	8.44624	43.6848	31.1408	19.4584	108.436	30.2283	64.5832	11.3256	10.8525	1.02519	15.3299	4.34301	10.2247
BjA022808	66.6409	32.6237	24.1889	74.1276	214.014	85.2871	142.9	83.8643	109.875	52.4933	81.1503	159.534	86.331	97.427	74.7861
BjA022846	1.38949	2.2623	2.52777	2.23764	2.06658	1.24698	2.76387	1.83271	1.34652	1.70784	3.39499	1.38253	4.10826	1.75514	1.6697
BjA022860	5.78987	6.9842	13.5603	3.80476	7.03635	1.18414	9.69326	6.29165	3.54529	9.91692	6.72705	8.74773	3.304	5.75346	4.47193
BjA022874	8.60505	4.24945	7.12029	7.24431	5.46898	1.95709	12.7542	4.77273	3.22858	5.53996	5.74239	4.0181	6.35506	5.69365	4.59449
BjA022889	17.0209	47.0689	50.5389	6.55774	3.4396	2.42831	6.8647	1.18853	2.20639	36.3674	35.3776	13.0182	24.087	10.7907	11.5557
BjA022906	7.48065	16.8325	7.07701	13.9667	38.8771	19.3042	27.3705	19.1716	25.438	29.609	21.7156	31.6624	31.6749	11.6023	18.1678
BjA022937	12.0299	37.9015	43.0636	23.2857	20.9603	4.89055	30.1026	11.3478	37.1054	57.8095	105.109	10.805	118.021	10.466	23.4048
BjA022970	4.9092	2.91754	7.92158	10.4245	5.42311	2.54158	3.5065	6.48352	3.84744	4.50229	4.22725	3.99629	5.14238	5.28684	4.38795
BjA022972	137.546	80.2675	116.065	111.094	64.1353	43.0474	154.401	65.5939	102.927	94.8124	89.3984	36.6901	133.037	9.90476	10.9792
BjA022993	6.87193	12.6817	4.76085	12.6511	6.86221	6.90258	10.928	6.15371	5.89868	6.72677	7.62194	14.8957	6.29645	11.087	3.52528
BjA023003	36.7851	48.9286	28.2353	50.6502	12.0222	26.8969	7.33949	35.9027	8.98	31.8897	11.1721	20.1138	16.4247	16.08	6.79133
BjA023010	2.59106	4.51058	2.95789	2.08897	8.10728	13.2224	1.3142	5.84578	1.8208	4.91864	2.53177	4.49754	3.04639	4.30702	1.16329
BjA023032	16.8816	12.4187	8.46435	18.0428	17.0772	91.2291	6.82665	33.9795	9.98837	6.6667	8.06643	6.37684	6.87926	10.4176	9.81483
BjA023043	50.1717	119.329	163.914	19.0955	19.142	6.41925	3.35352	19.3462	3.76058	97.7237	44.8216	38.2329	62.1389	25.8778	13.8707
BjA023044	12.0687	9.54484	4.67178	19.6681	37.5536	29.8125	33.0804	21.4743	11.5364	8.35077	9.3241	21.6522	7.44003	9.84817	7.81122
BjA023054	4.2152	3.71337	3.75836	7.81214	4.60424	3.20698	1.57178	4.43253	5.68532	2.54238	5.72625	3.9134	2.79181	3.65181	4.45291
BjA023086	9.08652	10.3251	33.4491	9.13273	15.1956	209.598	52.7071	121.869	28.3736	3.0891	2.06812	35.3151	11.2826	98.7428	24.5016
BjA023140	33.8703	34.6964	81.6801	2.84921	2.46469	1.00866	1.15888	4.24466	2.87024	8.81185	19.2042	4.58821	18.6486	5.828	4.24835
BjA023180	16.8371	9.82912	6.45245	19.9139	10.5587	20.7484	11.3092	5.68584	10.798	26.836	19.0867	10.5186	11.1235	5.28388	20.7362
BjA023190	91.0607	105.131	68.6454	24.1389	7.70637	5.17618	18.3177	1.40542	21.1246	37.5642	127.612	37.2089	73.3826	40.9771	120.472
BjA023192	5.27341	11.7424	9.05484	18.3281	7.80208	9.95785	31.7161	10.0264	36.6374	33.5291	12.6346	16.7676	13.0287	6.13796	10.1338
BjA023201	56.5319	15.2565	22.1951	14.8707	17.3234	24.0831	11.1301	4.09112	6.23009	14.7192	23.3093	4.36261	20.4181	15.7089	37.3027
BjA023207	65.6469	33.291	75.3448	26.6654	156.264	29.733	236.093	37.4471	151.312	59.084	95.7591	169.075	131.151	80.7155	92.3054
BjA023208	7.42264	3.4352	1.99577	1.52419	6.23599	6.90193	9.86259	1.79474	4.13516	5.7319	24.9172	48.3471	11.8114	11.1944	1.80642
BjA023212	2.25409	1.9033	2.84403	5.79566	10.3031	4.9881	3.39477	5.41392	8.4496	7.34612	6.38034	4.42948	3.98966	5.14989	3.15872
BjA023217	49.7699	20.0287	26.595	18.8427	5.42544	1.39811	5.97626	3.91754	9.47067	5.12722	7.81844	4.8448	10.071	5.50435	10.2644
BjA023257	2.2066	7.6149	1.23765	24.084	11.8697	12.2577	25.6407	12.2983	43.2137	5.14313	2.09737	10.1128	22.5605	3.08971	1.93381
BjA023269	3.02987	2.03344	2.66649	0.571319	7.31973	1.05215	11.0635	1.25515	5.29996	1.38942	5.81563	4.6089	11.4795	4.56242	5.47487
BjA023274	41.3739	44.9725	41.4153	32.1684	17.7168	17.2523	12.9774	14.2368	21.8384	33.6101	29.4821	23.8615	25.5101	4.72842	1.70147
BjA023275	18.6953	9.09454	5.27131	18.2009	99.3707	43.33	148.845	19.2901	51.3981	13.2411	40.5397	17.2827	61.212	9.68827	43.8065
BjA023286	67.97	49.6485	111.9	39.5431	31.0749	32.372	111.887	151.121	20.6754	22.5451	29.6724	25.8873	29.3763	316.46	461.347
BjA023302	6.58658	3.12429	4.16645	8.06153	7.52139	9.86679	2.69772	8.82113	2.53911	5.13203	3.23827	3.93267	2.16969	8.9819	2.01357
BjA023432	41.0177	288.669	87.7781	33.1393	34.5356	46.0894	22.4343	50.2211	12.2165	122.418	30.4665	109.064	43.1128	80.3749	26.823
BjA023442	198.1	198.207	92.8578	193.986	9.24975	1.49392	114.181	30.6011	111.196	157.109	630.008	87.8023	582.849	71.7602	554.75
BjA023455	16.6816	15.2711	15.6861	32.5803	10.615	15.9406	13.5591	21.9924	11.9541	16.3894	6.70636	7.7089	6.8135	11.2048	5.16712
BjA023464	5.33047	5.38667	4.09449	6.70714	2.31125	3.86362	2.89038	3.66153	3.66651	1.76639	4.22924	1.92022	3.41152	3.86142	2.38235
BjA023474	5.08485	4.84497	4.34826	2.88189	4.14651	3.74312	4.57993	3.18811	3.52982	4.65687	6.9389	2.39281	2.89436	2.85203	6.40128
BjA023541	9.77098	3.55629	7.67476	13.0485	8.20455	20.1612	10.966	9.44978	10.1053	5.90684	7.84649	5.12018	9.88261	9.34649	15.233
BjA023544	10.5744	14.7405	9.4375	17.3156	22.8714	15.2503	33.4703	13.7178	16.0432	19.3436	19.717	11.5625	25.1729	21.1885	30.0456
BjA023559	2.36172	4.88918	3.50361	0.933006	3.08867	1.07429	4.39074	1.05158	2.82758	2.66632	13.8132	4.88078	13.7931	4.38769	7.28821
BjA023560	16.9599	13.9845	7.20035	13.2347	12.6451	13.2482	7.8096	12.4645	5.52706	12.3444	5.75041	8.19379	5.38195	10.3034	7.4233
BjA023563	25.3262	30.9074	28.6945	30.3822	9.25747	8.99237	17.8685	14.3976	5.60914	22.8479	20.3822	13.3951	24.1764	23.0161	22.1958
BjA023583	2.66942	3.93434	4.75371	1.67919	3.51175	1.03	2.5479	1.5672	2.63301	3.07761	4.43351	2.25431	2.72489	2.93355	4.45509
BjA023607	31.0917	53.5637	39.5042	66.6909	21.2595	60.1552	30.1738	66.2344	42.8277	43.8209	31.0406	17.0332	34.397	29.0596	22.5991
BjA023621	2.27717	4.33363	6.74815	2.84327	1.6882	6.1499	4.48966	7.80446	1.9049	2.7236	1.85785	3.78685	3.8268	2.49637	1.62606
BjA023694	58.6487	51.482	68.9741	219.848	95.0609	211.997	116.403	193.667	31.6551	83.5913	4.29296	30.1814	16.701	100.544	48.849
BjA023804	22.2914	11.427	10.1924	21.1909	12.7639	41.5574	9.15517	19.9517	6.81933	14.0068	8.95986	10.4322	9.78394	33.8117	10.6173
BjA023805	5.78295	3.44706	6.27379	4.84257	1.67316	5.67492	5.70416	6.88441	6.8181	2.56822	4.86749	3.30045	8.04012	3.76995	4.10617
BjA023818	6.8731	9.89421	7.32899	7.79357	7.96553	5.17587	11.8768	8.18218	6.68648	10.1263	7.00121	4.63331	6.17103	3.53121	3.22193
BjA023829	3.12197	4.80724	2.72787	7.88482	3.33221	5.06504	7.24292	5.52052	5.99416	4.99681	6.51457	4.67014	7.08993	5.79683	5.75117
BjA023834	66.2734	36.618	57.0514	55.7501	61.1149	147.607	170.116	135.984	64.6014	40.7603	65.1652	28.118	91.6789	51.2347	80.0915
BjA023846	16.1001	7.01531	11.6193	18.3455	8.29554	25.4588	44.5411	22.945	21.0487	16.2767	11.5471	7.85142	12.9289	34.7326	15.5982
BjA024126	2.51612	3.41276	2.97537	12.2077	4.54693	5.26192	6.24978	6.40377	7.72275	20.286	1.46266	6.29549	2.22799	9.7787	1.52926
BjA024127	6.74879	17.3688	9.40348	7.25413	8.42741	2.01798	11.9245	3.64697	7.36164	8.74471	36.38	8.89191	47.3496	7.46043	27.775
BjA024143	31.7269	42.399	7.14857	40.7916	15.3116	17.4287	87.9682	12.7308	34.0129	37.6862	54.4667	43.5089	56.8051	41.5559	63.3045
BjA024159	985.647	1612.47	1617.73	361.279	18.5915	4.13551	92.5869	56.4589	58.4247	108.098	327.649	139.409	533.4	119.659	470.657
BjA024160	6.74243	3.5224	3.00406	24.2531	5.21894	11.9421	10.783	13.0895	5.40831	5.3975	2.12848	6.47349	4.03282	8.75852	4.18834
BjA024167	1.84694	6.48066	3.13738	1.7382	14.0498	2.6722	14.723	1.68142	6.75745	4.48635	15.224	13.742	7.27692	4.03044	9.90985
BjA024168	9.60191	14.2208	7.64651	5.06142	5.0273	8.199	6.87456	7.97734	4.60512	8.4133	7.72329	2.951	4.48201	6.80728	3.82633
BjA024175	13.7109	14.605	26.945	13.6126	18.6208	19.5953	7.45405	19.6769	6.58332	12.0532	12.3324	17.3871	10.0249	14.3943	9.71325
BjA024184	17.0361	13.5426	3.86921	23.3396	23.1575	37.6884	19.0206	30.0917	14.6025	9.46916	14.9727	11.5239	11.9397	15.2851	5.07379
BjA024198	35.6422	37.1592	31.067	45.397	31.9414	17.0894	43.9767	15.5163	36.4704	42.4584	58.4238	27.9291	31.484	45.577	32.7514
BjA024235	4.40103	4.11919	4.97979	3.55238	6.3517	2.47849	18.8085	4.16666	4.94586	4.31165	4.51273	3.45261	2.39425	4.47711	4.34305
BjA024242	67.1201	63.1846	47.2041	89.6298	8.30763	100.549	11.2403	102.607	17.797	60.6594	11.8995	63.1116	57.5363	31.81	10.4151
BjA024243	22.7777	18.7622	22.8572	15.8237	26.3141	30.8588	23.2047	29.4612	13.0137	14.9173	18.021	8.69318	19.4886	16.2071	21.2075
BjA024256	7.74286	3.89332	3.05963	2.00062	8.74046	6.64498	14.7096	3.31444	5.15537	4.35769	6.08636	8.07756	6.89094	5.17647	9.91787
BjA024297	5.46737	10.5791	4.12104	13.2562	20.82	13.8308	41.691	26.0532	21.2218	5.2114	6.28502	7.38964	20.2588	9.87733	22.1539
BjA024313	42.635	141.074	64.9141	54.0043	11.8077	15.772	21.5965	22.4405	29.5702	88.1536	72.3969	94.674	70.6861	68.3045	95.5236
BjA024318	6.85587	9.53721	13.4924	15.8278	4.2336	12.9156	5.14248	14.2855	16.9992	10.7165	9.51947	1.84018	8.00469	4.17409	7.24744
BjA024335	3.36746	5.74798	3.61222	2.42183	3.01886	4.44113	1.92485	3.06858	3.49182	1.72192	1.63042	6.55303	1.88039	3.50214	1.33754
BjA024339	6.74265	6.35285	7.08655	7.23435	6.46725	4.15389	19.8484	5.72059	10.0035	4.23364	16.5169	2.59851	14.7072	5.31684	11.7184
BjA024355	4.40333	1.49356	2.6685	4.53679	3.96001	19.0573	2.86027	7.02956	1.5529	2.31468	4.66008	7.66732	2.53056	8.01999	2.42211
BjA024361	9.07893	10.0218	9.94279	5.64601	4.12257	7.87819	8.01051	4.01012	6.4113	7.77372	8.5746	2.43742	8.28661	6.25694	7.17172
BjA024373	47.5302	24.2529	43.5809	47.0103	38.0023	59.0487	43.2725	58.2304	27.163	30.2421	19.7898	19.5245	17.3325	26.4165	17.6544
BjA024414	1.93195	2.80128	3.28955	3.48257	18.0663	10.4225	5.57896	8.87251	3.39168	2.42489	2.66173	1.87433	2.87233	3.27327	4.12953
BjA024421	112.518	112.391	58.8874	89.9499	32.9502	11.012	21.6187	25.128	32.0222	63.436	20.6517	52.4301	32.2377	64.573	41.609
BjA024433	17.9227	16.3938	13.8923	14.4689	47.1882	9.36787	514.843	8.88073	84.8146	18.938	135.916	7.21701	188.59	26.2301	275.958
BjA024439	73.2527	28.7653	58.5592	32.944	49.2178	23.198	89.419	50.6105	45.5243	20.999	64.9132	10.4292	35.6817	21.6858	34.3396
BjA024463	2.31036	5.00719	3.51014	4.22203	3.56514	2.74005	3.62237	5.53462	2.77969	15.0349	8.13252	9.39046	6.56828	6.02466	8.00857
BjA024793	8.37638	20.582	21.0898	16.8146	13.9573	6.40235	17.4504	8.06176	11.1151	14.1983	15.2529	9.63973	14.7307	5.87939	15.9709
BjA024796	8.10395	13.4414	1.91687	15.8523	2.41215	1.6493	17.9896	7.95954	7.90925	9.31466	12.1013	6.6206	15.2173	7.3674	12.4195
BjA024801	5.99035	8.10328	4.4003	6.91094	1.94672	3.08121	3.69845	4.31102	1.59564	8.39545	8.22202	4.36219	8.22038	5.1081	6.0911
BjA024803	22.2615	18.9534	15.0702	26.9888	48.1055	22.6866	31.367	22.8561	20.8515	24.0506	20.5966	26.0247	19.7386	36.3202	18.3085
BjA024832	29.1356	59.909	11.2554	17.3941	8.93648	8.95954	17.5763	15.2955	25.0015	23.8198	11.8764	8.23561	7.98147	13.0055	13.4315
BjA024842	7.68583	9.57191	8.36537	10.2049	15.2369	10.4835	43.6927	15.3922	15.4599	11.6866	13.3192	4.24271	17.1933	9.706	19.8573
BjA024870	18.3142	17.5546	19.0199	15.0977	27.005	3.31253	26.3253	10.7289	16.1749	21.1605	21.4615	15.0171	19.8612	18.4553	21.6055
BjA024881	64.6493	25.185	46.6776	31.9046	1.20337	14.3849	3.19487	26.0923	11.296	4.06455	40.4959	11.2503	26.3603	9.61758	37.4472
BjA024882	13.3743	18.6355	20.8419	11.6713	3.43259	6.61087	51.9736	6.97107	18.8693	4.81463	27.9524	5.94473	201.96	22.2961	216.556
BjA024936	22.1254	10.7877	13.16	17.5949	9.24255	30.5332	15.2152	23.2945	4.79292	6.49838	6.68765	3.29503	6.33701	11.6579	7.76279
BjA024942	9.93279	5.86875	25.1034	17.8342	22.4553	2.17094	30.1684	4.91874	32.9889	14.1642	17.7501	35.5261	34.5151	23.0922	17.4055
BjA024948	29.6555	27.9737	14.8088	48.762	55.5242	7.62565	151.692	32.2595	35.5891	30.8135	52.9342	14.6446	120.656	8.97634	93.8722
BjA024961	3.625	4.22754	6.96305	0.838908	4.226	3.59539	3.44258	2.23236	3.217	6.06194	11.2333	1.3747	6.31244	2.29549	9.38995
BjA024963	46.2956	55.3983	48.312	32.8525	26.9972	27.578	16.462	13.0551	17.0079	50.4019	16.5465	21.4651	13.2262	24.5649	17.8084
BjA024964	60.7731	67.279	40.5549	362.092	160.749	109.781	380.927	195.64	318.562	91.8718	56.7848	49.3411	91.2518	61.8577	64.5077
BjA024973	1.68902	3.77844	1.13659	2.41741	5.58466	3.40034	2.91029	1.41768	2.41844	2.36654	2.7522	2.00841	1.4885	4.15216	2.28981
BjA024993	9.04846	6.43562	8.1051	5.93054	10.2159	22.1411	22.0221	18.9056	1.63446	7.46882	2.88674	1.81712	4.52329	6.12289	3.07218
BjA024996	66.306	49.8877	39.7799	34.217	10.5675	21.237	35.2782	30.9019	24.8401	51.6831	28.1711	11.3454	41.5381	28.7753	40.0021
BjA024997	37.7429	52.991	43.4433	20.7631	69.094	27.3575	152.645	26.0911	57.6825	38.8513	69.0154	50.0578	69.2101	54.1338	70.9921
BjA025005	16.6421	12.3068	11.6306	53.7703	45.4312	55.4528	51.1847	60.3307	55.3524	14.466	8.4026	1.49433	13.2435	13.9229	11.688
BjA025009	11.5801	14.1904	8.99152	12.8282	29.1357	11.6774	11.9094	19.2088	16.2367	10.5296	6.61821	8.82162	12.4456	14.3825	12.3604
BjA025016	11.9178	9.11637	11.2859	4.68458	2.44824	4.61533	4.47956	3.67507	5.09253	6.93728	9.19086	6.63774	8.96443	8.10297	8.68173
BjA025022	15.6143	24.2872	7.07944	25.2209	40.3711	22.9529	27.7479	41.6283	30.5221	17.5053	29.2806	9.23158	19.784	9.90531	28.1844
BjA025029	27.0984	10.1283	26.098	11.5577	14.6105	6.55367	1.15925	10.4183	11.6052	9.54042	3.20951	15.954	2.70132	17.4717	4.46148
BjA025030	68.8834	57.8486	19.8396	54.2911	88.0981	13.8275	32.2631	28.468	38.1463	106.038	59.2747	66.8177	42.7492	62.8088	49.6307
BjA025060	8.71826	7.61996	8.19565	4.15411	13.7667	8.43327	4.52476	8.096	4.51949	11.3168	3.84298	4.24413	3.14424	8.07148	2.16022
BjA025063	7.64944	6.51735	7.9753	10.8647	3.92628	6.32132	4.60925	8.54351	2.98145	8.38263	1.38685	2.3074	1.28869	2.81244	3.02797
BjA025064	71.6255	45.5308	38.5151	67.3983	62.747	151.903	141.904	105.566	103.72	50.1745	87.4102	23.4853	94.6134	76.1218	81.563
BjA025073	6.30801	27.4801	9.74244	2.419	5.49612	9.83161	31.2584	6.61213	22.3265	6.84879	162.235	31.3119	80.4567	12.469	139.331
BjA025088	29.2545	23.0117	20.3032	86.396	156.431	50.6974	108.703	79.0811	64.7786	22.1791	12.7505	12.9134	14.0702	18.4922	17.2629
BjA025095	2.54933	4.7057	2.27858	11.6348	10.1205	1.50252	6.21956	2.37976	3.47666	2.38777	10.6208	6.84208	8.13071	3.17735	6.6502
BjA025124	6.71901	5.60543	4.54124	11.8851	10.0006	9.04843	26.3656	9.43739	10.1907	4.29189	4.93467	3.64964	11.5213	6.12155	13.8184
BjA025134	48.0711	30.94	33.2018	51.6415	14.5288	41.0859	43.7441	53.4212	37.7263	41.3306	46.3328	18.688	40.2345	31.6062	62.3178
BjA025137	12.2522	8.15534	8.1967	10.5633	6.47218	8.33037	5.44545	8.96394	3.56783	8.6936	2.85235	7.37587	2.84652	6.80597	4.20935
BjA025155	12.2273	4.61004	8.44623	10.1091	19.2022	16.2641	4.0778	18.1007	2.64484	15.3316	2.42626	18.7767	3.24882	11.5697	3.24596
BjA025165	7.89044	4.65082	7.89193	4.55305	14.3241	15.7477	12.5225	10.5664	7.58748	5.53541	6.6224	7.24502	10.8088	7.59134	6.99861
BjA025168	33.843	23.8545	7.4515	42.1691	20.3136	21.5398	19.9463	21.1493	18.4047	23.7859	17.8685	15.9175	26.9775	34.356	20.4516
BjA025188	8.84161	22.0895	13.5886	7.92851	11.3401	6.31302	18.9051	10.1223	9.90302	14.8312	16.8849	11.6401	14.5184	9.99777	14.907
BjA025194	44.2247	56.1617	54.169	23.2552	1.89589	10.2002	13.3128	13.3806	5.93468	30.4349	37.2538	12.841	18.4654	12.7615	24.5208
BjA025223	13.774	18.1506	15.8731	12.8749	7.65936	16.6378	6.79329	14.5262	3.8847	9.40159	7.44398	6.40425	8.71819	9.96729	9.43913
BjA025247	6.39119	9.73762	8.09171	10.6122	13.7118	10.7772	8.64605	13.8763	8.60793	8.93182	4.25119	4.50105	5.37839	5.03218	3.17914
BjA025363	17.3148	16.6363	19.4318	16.5349	16.4079	13.1031	31.5907	20.0853	17.8406	17.2697	18.1539	10.031	27.8877	16.653	25.4195
BjA025367	5.52461	7.76992	3.11559	11.577	19.4038	22.1777	28.6462	11.7514	13.6911	5.63855	8.63192	5.67608	4.36123	5.22514	7.85684
BjA025411	2.22715	1.81212	1.58623	1.5527	4.05474	3.19065	2.97449	2.14634	1.44715	2.21011	2.60806	1.66114	3.08604	2.12164	2.6652
BjA025414	20.8533	16.9337	1.70694	15.3051	5.24024	8.19562	8.72436	13.6592	4.10007	6.00558	6.19099	5.27102	12.117	8.4661	8.27564
BjA025432	65.0812	180.297	117.983	93.3366	8.91483	35.6447	30.0872	93.4879	25.7223	216.711	84.7638	31.809	74.4988	54.6261	74.6005
BjA025471	1.64566	2.86826	2.62227	1.52431	7.99293	6.76704	9.75098	8.22541	5.95024	4.4331	4.5077	4.69339	6.54349	2.48123	4.36174
BjA025478	84.0805	77.3732	72.0198	69.5995	33.7285	103.887	78.6569	90.7408	70.5452	39.1219	37.1114	32.6741	119.633	50.3826	115.598
BjA025500	70.7329	89.3506	56.9297	31.4148	43.8693	25.9006	61.7546	42.8024	46.029	58.8121	80.1333	45.1876	97.3696	38.5843	52.4191
BjA025522	1.51814	2.84382	5.29256	8.40929	2.74414	6.09808	10.8397	3.15965	4.18791	3.12012	2.89827	7.76227	7.26012	2.59954	5.23398
BjA025534	27.0446	29.6102	22.7529	25.0493	14.4303	16.155	11.0512	14.8774	17.3197	18.3278	17.2608	10.5324	10.7635	18.7911	22.1028
BjA025543	46.6603	48.8944	57.9291	86.4163	71.5643	47.8234	93.8867	65.5994	65.1322	48.384	51.8428	52.969	46.9496	41.7824	43.4689
BjA025562	10.5293	8.32985	1.27763	20.6168	7.71444	16.3082	11.542	21.9572	16.054	7.53902	3.48356	7.06194	7.27704	8.94516	10.9242
BjA025689	9.45696	11.6962	12.2157	6.62803	3.08168	5.05591	2.36812	8.56106	5.53149	16.8607	1.57821	6.97333	4.92824	9.45579	2.618
BjA025753	170.445	167.886	324.348	34.5425	77.3418	136.526	42.692	135.089	29.1751	140.817	168.632	141.985	194.239	126.735	61.9006
BjA025762	27.4162	37.3564	39.1792	23.2792	80.3078	31.27	127.397	33.6261	39.4579	36.5322	53.9565	55.8854	82.0835	32.1155	40.7015
BjA025785	99.9404	39.3592	153.165	71.5042	12.6854	14.7296	5.08791	53.1686	2.65817	18.0149	6.60103	16.5997	6.5906	16.2081	6.31236
BjA025833	1.33824	3.47788	4.11695	3.32337	7.65445	8.84358	32.3263	3.49892	2.7934	9.95361	8.37507	4.13565	1.5933	8.92036	2.59413
BjA025845	4.74532	5.70717	3.49129	4.40573	18.7702	6.86335	4.2852	7.9119	11.5411	5.9586	3.32015	12.3902	2.06358	9.77831	1.52273
BjA025853	121.04	80.2449	176.298	366.226	78.2694	11.857	756.829	233.126	550.193	17.553	92.4933	28.3032	265.68	23.439	266.31
BjA025855	6.30994	14.7939	4.37973	2.07243	8.78489	3.15199	25.7532	2.90064	8.67205	9.39512	5.1123	28.4397	10.4152	24.8587	9.58545
BjA025873	47.8494	72.4504	68.7434	16.2604	18.2459	25.2807	68.499	33.3276	29.54	40.1526	46.5603	15.989	51.0651	28.1918	64.0222
BjA025874	32.7718	23.5609	14.5108	14.5839	19.0469	24.0317	16.6071	24.2652	13.9074	10.8055	11.6369	7.58878	6.19169	16.7573	16.0063
BjA025891	9.56408	9.33722	4.4472	50.6203	15.1934	15.7704	10.1362	28.9104	16.1646	8.48009	5.7386	5.51059	5.73062	5.4695	1.8296
BjA025921	19.498	32.661	11.319	8.8768	9.17967	5.4745	17.1386	4.84279	16.4101	34.89	27.5251	28.0853	43.2663	42.683	37.2757
BjA025923	39.9926	41.9712	39.1572	42.5818	36.0984	35.6347	61.652	40.2603	35.4899	34.5113	35.9083	28.5973	39.5506	38.162	39.5592
BjA025946	3.98055	5.09653	4.34058	5.36549	5.92713	3.56819	8.36854	5.77879	5.50823	3.72453	8.03281	6.78075	8.74748	6.94386	8.04584
BjA025962	19.8553	33.3153	25.8724	8.6609	9.76281	1.53008	53.3913	6.98182	7.66598	23.9063	14.1917	26.2354	4.27396	17.8178	11.6822
BjA025964	4.2339	2.22622	3.93895	2.31621	2.47581	3.81863	6.54403	3.60586	3.7502	3.03874	6.08449	6.67805	10.2026	6.52345	9.04618
BjA025971	6.93409	10.0683	6.45787	9.57871	7.85231	9.16677	9.26007	8.02712	7.55602	9.05245	7.84943	7.96781	10.4524	9.34318	7.13343
BjA025976	8.95302	10.2263	5.18457	2.26064	3.9727	3.46086	6.20522	3.08608	1.8682	8.18482	6.83718	4.22406	4.53583	5.05168	4.2839
BjA025984	88.7105	60.0343	67.9506	44.8627	136.351	103.937	114.836	45.0618	102.445	64.2706	93.3743	188.222	111.058	98.3723	90.0637
BjA026008	45.0461	78.7976	19.0971	40.6976	11.3554	10.2776	43.2629	15.6612	18.0865	72.9188	41.164	107.398	57.9638	56.0422	45.2501
BjA026013	4.55282	4.17388	5.85119	6.98343	3.35613	6.14412	2.37886	7.12847	2.90611	4.13708	1.78994	3.34508	1.80302	4.31902	2.49729
BjA026014	29.2113	31.452	41.8762	26.3629	1.20508	3.33793	1.90962	6.28902	4.03361	5.63671	1.37348	1.50803	2.24646	3.78324	5.66839
BjA026023	17.5725	37.7695	26.8632	17.3516	12.7353	7.81014	18.4768	10.9444	12.8436	27.5093	23.3398	26.698	13.411	13.3138	15.6286
BjA026029	27.1595	25.4263	12.6851	7.30983	11.3291	17.6488	5.63493	8.61343	11.0078	31.2709	18.671	39.7473	20.3869	19.5767	11.5599
BjA026080	10.954	9.58845	19.5523	5.72209	15.6532	6.01136	17.9531	8.38751	14.8411	13.9779	14.1429	9.36982	12.5887	7.56232	19.5726
BjA026099	431.621	322.734	1099.76	711.417	23.0756	546.286	187.717	674.054	160.622	528.808	629.118	228.363	614.548	512.86	488.581
BjA026137	13.013	11.4423	7.15294	14.0122	9.66005	2.61605	32.2816	2.24782	10.9675	8.78522	26.7529	9.50848	29.6502	10.3879	24.9821
BjA026161	18.9502	20.6567	12.7193	11.0549	11.2169	8.14801	9.28167	9.35917	9.36064	21.4212	21.5775	16.2176	10.1694	14.9078	14.3672
BjA026172	32.6915	178.813	66.1165	53.833	16.7053	15.4692	41.4481	31.6261	15.6629	28.4329	75.5806	28.625	38.2906	34.7092	63.7831
BjA026227	6.8033	5.04126	6.34636	10.3394	21.3763	11.8003	23.2708	13.4267	11.3995	6.38571	9.90046	6.55848	12.2636	6.25014	11.1182
BjA026247	18.8285	10.9911	9.89919	33.0566	138.33	67.3091	100.438	50.8713	82.1928	14.7428	26.6986	26.6928	60.7733	17.5432	46.217
BjA026271	2.33427	3.2876	2.69441	2.96346	3.77327	6.92247	1.61488	7.66696	2.02181	6.22076	2.51755	1.94282	1.56688	1.38501	2.22899
BjA026338	4.48122	4.43567	4.37241	8.27405	4.30561	3.72817	17.8726	6.90703	8.03794	3.35223	18.1837	4.24168	10.912	4.66841	9.11588
BjA026340	342.239	376.087	285.809	304.82	246.988	353.057	177.6	316.827	183.798	156.788	172.505	65.595	200.81	184.13	215.418
BjA026354	2.93226	1.52088	1.24666	3.79644	1.45071	7.48117	4.10453	3.07765	2.93207	2.45624	1.68719	1.9116	1.29374	3.35733	2.07966
BjA026355	10.2026	21.2367	21.5322	5.06258	12.0465	7.90986	17.0057	11.1716	3.1081	13.3997	19.9394	9.03319	10.329	4.93752	9.22536
BjA026356	122.282	157.528	127.113	98.1484	65.8867	85.839	68.1002	104.887	54.0468	94.2576	49.5252	34.5439	57.628	95.5239	72.6616
BjA026359	6.66769	4.16071	5.82867	8.47603	4.85047	2.27677	5.06964	6.2889	8.30535	4.41623	4.96145	6.49213	5.75911	5.03637	5.53171
BjA026403	179.192	259.043	249.177	172.837	25.8759	17.08	120.928	67.3025	106.455	186.734	209.302	121.265	288.193	87.679	242.118
BjA026404	718.377	578.379	232.154	983.903	220.159	599.369	22.9457	321.412	3095.18	2754.99	544.263	1507.6	329.506	2469.99	1103.06
BjA026406	6.14971	6.52418	6.74108	5.03677	5.53174	7.93301	1.32724	9.80826	2.26933	3.92176	1.66813	3.55627	1.8944	5.82848	2.37243
BjA026422	21.886	31.2882	31.0407	14.0256	5.70811	2.14777	1.40425	14.8164	1.30641	14.0671	3.88999	4.00909	1.91222	7.29583	1.49105
BjA026454	64.4493	156.544	82.1494	17.4314	15.7425	14.8622	48.7748	23.8677	22.2597	125.408	115.903	57.8859	96.4512	31.462	56.2831
BjA026473	20.2549	24.5177	9.721	10.1043	29.8855	5.81982	19.4156	10.3539	19.16	42.8524	25.6928	82.2759	25.4324	43.651	16.0915
BjA026486	2.54245	4.48604	5.24453	3.55262	12.3605	2.56073	9.37574	7.1055	6.44334	3.25859	3.94989	7.77276	5.28989	6.01393	7.44212
BjA026490	107.952	54.4823	24.8417	56.5559	204.155	128.82	157.707	75.5512	115.544	101.791	120.966	206.212	125.008	144.756	57.4808
BjA026496	31.1288	25.4682	30.1204	57.2881	26.6387	43.5396	32.133	48.3751	28.2002	41.4209	17.6426	36.87	19.4862	42.8905	25.117
BjA026505	20.3035	10.8574	3.03914	64.6277	30.801	98.259	39.2584	106.48	38.2183	18.0338	11.7453	7.13731	21.2796	16.034	20.4373
BjA026513	96.6205	162.454	188.898	162.502	131.276	111.987	61.6671	93.9467	130.189	113.875	266.384	96.8648	227.922	186.692	208.259
BjA026525	17.6379	6.72426	9.62063	18.3008	7.31311	15.5144	1.63787	10.6808	2.59736	5.43318	3.0099	10.9187	2.94051	13.3188	2.78957
BjA026636	10.8218	7.10734	9.85409	4.26082	14.0163	13.9859	23.9616	10.1659	9.59629	5.046	10.0246	6.9844	13.9081	8.12659	7.60583
BjA026664	1.67428	5.46505	4.33215	29.4158	16.4727	14.565	25.1817	18.7734	17.2571	3.68063	3.19075	3.77884	3.98978	3.79469	4.0279
BjA026670	7.42501	5.2691	5.44341	4.8759	5.07714	1.86507	4.106	4.30792	4.95277	4.54565	5.99453	3.00372	2.49135	6.12262	3.24819
BjA026675	17.2358	10.3588	17.9172	12.3686	27.3364	10.5748	15.4892	11.5176	6.11692	10.7183	10.929	5.92493	10.7878	11.8488	14.6892
BjA026677	14.3548	14.2161	7.08403	11.7607	55.3264	53.0224	49.0263	24.1557	37.3371	13.9239	25.6113	19.6707	33.0237	11.6239	23.3828
BjA026679	29.3656	56.4188	41.7192	43.3836	25.2172	35.5986	47.0913	43.1448	23.2762	48.9025	29.898	41.2463	38.7079	37.4468	35.4243
BjA026728	3.19293	3.63095	2.35619	4.09886	6.33286	3.53603	3.73179	1.54663	4.22904	4.93527	2.94915	5.57012	3.43864	3.58579	3.82873
BjA026735	7.79023	7.81805	6.42473	9.67585	9.16856	14.5631	6.19213	7.18748	8.69329	10.213	9.51803	7.9862	9.68454	10.3365	10.2107
BjA026737	7.243	4.85471	4.63325	4.93432	5.20982	3.12875	3.04091	6.66539	3.66539	8.72286	4.3756	12.1236	5.07886	8.559	5.34558
BjA026755	7.59288	6.6245	4.46008	8.19912	5.30546	8.38029	9.40979	7.06807	5.6851	8.20924	10.6354	19.1015	9.77606	11.2297	14.1773
BjA026759	6.80501	5.57417	6.80155	25.1008	11.0265	22.7093	20.6888	26.1016	13.1136	7.66373	3.78394	1.81552	2.92363	3.94867	2.96069
BjA026778	1.16168	1.4801	1.85198	1.7488	2.76687	1.59396	2.65104	1.46624	1.47255	1.08013	2.4932	1.73038	1.37686	1.66741	1.6213
BjA026797	2.35616	1.61833	1.95356	3.76933	8.58587	3.59108	6.88194	4.87675	3.61893	2.10342	7.07661	14.4354	1.8383	14.1561	7.71189
BjA026808	38.0215	29.2696	34.0975	22.4141	36.5101	40.023	37.6367	36.9236	25.7711	19.6998	19.6828	17.2263	25.5912	41.2353	28.8876
BjA026822	44.4099	6.03298	20.2928	37.3688	50.536	24.7586	52.7852	22.9439	22.1165	9.09555	12.8223	10.3429	20.7359	20.0684	24.7019
BjA026823	29.557	12.8856	15.0605	14.4396	19.0164	37.924	38.6029	42.4511	30.1754	46.6531	32.7901	38.6185	56.2428	41.6885	73.6343
BjA026824	40.6181	21.368	29.4819	29.2653	57.2797	47.9171	30.8894	50.8457	28.9249	32.0394	21.816	17.302	19.9063	44.0983	27.5233
BjA026829	20.5114	20.1919	12.3698	16.0246	5.26966	6.1109	5.05974	11.3697	6.96345	7.2095	16.8251	5.03868	16.633	10.8081	37.8099
BjA026856	11.91	13.7084	11.1523	28.6859	16.2628	31.0919	7.12316	27.4107	5.42169	11.0781	8.39983	5.78289	9.91118	9.95787	11.0127
BjA026861	2.96401	1.90375	3.05935	4.31711	6.30598	4.57322	7.15974	5.57298	5.63032	4.04693	3.7586	2.66761	3.95067	5.08539	5.61214
BjA026877	2.64672	2.29549	2.2621	1.28467	8.37392	3.85236	4.10915	3.08761	4.29239	2.9162	3.2837	5.15586	6.66127	4.23586	2.0547
BjA026921	10.1097	9.9839	6.72836	24.0694	3.88282	12.8625	2.12445	17.3955	2.16491	25.4963	2.03895	13.3096	2.07534	10.3446	2.23835
BjA026938	50.2828	114.458	252.489	21.5138	52.6713	22.7732	37.6866	39.4916	49.1435	216.933	79.1729	66.3225	37.799	63.9631	57.5584
BjA026941	47.2017	67.5303	49.558	72.6621	25.5177	21.7766	34.6388	43.498	26.1493	79.6957	31.8782	23.5349	35.4977	26.0619	34.5384
BjA026945	6.68259	4.98789	8.77612	5.83192	8.91763	15.6556	17.2735	13.7692	7.62977	8.84703	14.2864	3.22754	13.2787	5.65919	11.5749
BjA026953	70.1645	52.9825	67.6386	27.0462	6.94838	7.97034	15.1566	8.81209	9.01884	45.7196	31.534	16.094	22.9982	19.2424	15.284
BjA026962	14.5084	12.4347	14.601	13.3392	13.8276	25.5079	11.1357	19.6469	3.93362	11.4783	9.44177	6.30483	12.5329	12.2536	8.92667
BjA026974	3.27134	11.7012	4.728	5.53679	9.75231	2.15723	18.3604	1.48824	2.03179	4.80774	11.9481	5.75655	18.2865	5.27113	18.1692
BjA026995	116.628	274.322	63.1136	69.6208	286.639	174.832	389.291	191.086	335.213	498.285	98.4124	287.735	203.59	346.139	163.696
BjA026996	7.18749	5.88771	12.5991	20.0281	33.5875	12.3449	35.1575	23.1944	38.9845	1.88457	3.718	1.71105	4.53604	5.59425	8.23036
BjA026998	156.909	154.397	425.895	124.72	175.261	84.8855	210.522	143.887	335.049	111.231	138.362	88.4504	138.455	205.756	228.131
BjA027022	24.3017	22.2795	31.3419	17.8373	6.09018	22.8868	3.67132	35.5176	15.826	16.5497	6.78095	9.01685	10.7804	41.1964	19.4197
BjA027038	21.1121	8.58466	11.6247	25.0491	55.5705	27.8793	142.9	16.2257	79.8527	21.433	82.563	7.3196	99.108	34.8454	115.73
BjA027060	18.1009	22.6916	12.9388	10.7174	2.06384	3.36973	9.15354	4.00636	7.36197	14.7291	7.481	7.70109	11.4984	14.3785	11.1355
BjA027067	31.1338	96.0303	46.1826	8.43548	22.1741	14.0441	37.1033	14.4861	9.65739	97.836	41.7468	55.9095	26.3459	27.8588	20.3903
BjA027137	52.0912	44.9915	50.4764	19.5331	61.1642	72.9426	70.6777	44.9926	34.3282	36.228	47.5255	39.4622	62.3429	29.8707	48.688
BjA027139	22.0773	14.356	11.8399	18.3113	80.2064	66.5845	57.8926	35.4057	63.6734	26.4932	48.815	65.4686	66.7161	29.6743	47.2334
BjA027150	21.4295	28.0134	13.1469	7.66653	6.12796	10.4595	17.5864	7.11404	10.3039	17.3158	21.2308	19.68	20.161	18.5621	21.9326
BjA027162	14.9105	30.0086	24.3116	7.09079	11.3078	18.2124	16.9128	14.0511	5.47747	39.9622	92.6388	49.678	97.2375	14.6344	50.6321
BjA027175	105.268	77.1247	48.6571	65.4615	261.037	86.8749	171.018	103.764	114.199	80.4598	104.051	330.732	103.196	153.989	68.8348
BjA027202	19.4485	69.3697	36.3335	34.3626	26.1854	22.1138	1.80168	17.415	7.49103	27.1427	6.44692	15.6138	5.03861	39.4658	11.4007
BjA027223	10.6775	6.63928	15.5097	11.4444	12.9721	23.4394	27.9253	6.02443	12.7346	4.18244	8.61573	12.5047	12.6547	8.45495	8.4778
BjA027325	35.5888	30.2915	14.4579	30.6879	4.27706	9.43359	6.87664	20.9052	4.30787	45.8492	10.6206	14.3308	12.2329	39.004	11.0981
BjA027334	20.4008	48.9001	10.027	54.9868	123.57	85.653	18.45	53.642	120.756	60.1069	121.873	124.031	82.0397	88.0563	200.947
BjA027336	44.6467	35.554	34.7378	36.8293	90.4418	1.37407	392.986	27.0419	197.554	31.5752	184.298	27.4166	291.866	25.1912	203.793
BjA027337	22.4047	53.748	32.002	6.03097	3.38648	3.27401	2.23461	8.6991	1.22449	17.7181	12.3315	9.80696	16.0622	6.87762	6.19417
BjA027372	7.97056	4.77425	1.03605	11.9746	2.86117	5.40089	3.19535	11.5393	5.54248	2.09847	1.71389	2.45652	3.28823	7.34419	3.2776
BjA027388	62.4093	33.451	7.42135	119.401	504.475	189.06	272.782	164.15	174.498	74.0672	99.9797	250.053	109.029	120.508	104.696
BjA027393	2.92231	3.19477	1.94905	1.60164	22.7636	7.80379	9.1579	6.38078	4.28671	13.4667	6.5253	33.0419	1.29192	17.8599	1.91749
BjA027403	11.2517	22.7865	9.14608	52.9046	30.6379	42.8386	26.7958	71.5667	26.535	31.2688	13.7141	21.5806	14.8408	7.9652	9.26935
BjA027417	46.563	34.9112	24.7093	65.9207	242.624	123.425	197.404	67.5927	144.053	46.6084	103.888	121.844	135.059	67.885	95.2674
BjA027428	47.0275	206.928	73.1858	22.7304	17.4441	2.11799	14.5017	14.3838	19.4225	122.061	78.3147	116.868	125.071	21.2275	24.2104
BjA027465	2.68277	7.55237	4.9937	7.78244	3.68482	4.56513	5.60981	5.03676	4.36506	3.09278	4.00983	4.43788	2.96728	3.67549	5.1004
BjA027468	33.7206	27.1881	19.4786	31.8407	39.5859	37.0186	40.4235	40.7543	51.5717	36.4975	24.6757	39.2081	62.1115	31.31	33.4333
BjA027538	54.1615	45.1078	33.6608	33.2218	58.2878	54.5757	46.8628	35.5634	49.5516	35.5367	28.7474	125.607	76.1939	74.9525	72.6572
BjA027561	44.2878	31.3527	16.8189	59.037	40.4304	31.0453	87.9065	42.614	65.089	66.609	50.4958	53.3274	58.3944	49.4802	38.2636
BjA027569	96.2647	450.565	246.596	24.9575	18.0222	30.4335	3.94121	47.3423	4.51789	478.837	182.877	242.141	143.996	82.199	62.7694
BjA027585	19.5701	23.6081	12.755	40.0712	17.5301	23.8207	26.4672	37.6424	14.0523	18.9938	3.07483	12.8432	9.88203	19.2997	9.09748
BjA027586	87.7228	51.08	74.1308	31.3135	9.21446	4.38406	11.6758	9.75705	4.01192	31.8871	13.348	8.03398	11.9954	8.01199	8.57567
BjA027587	31.2178	52.5807	117.089	80.8734	18.9748	41.1668	17.9676	31.9619	12.2035	94.6997	7.85688	15.2867	2.81306	13.2008	11.1946
BjA027591	428.31	2456.02	690.986	45.5958	2.75952	37.1605	2.03066	64.5179	13.829	606.461	91.0355	261.931	64.1052	423.107	110.794
BjA027664	24.6483	34.681	24.9904	22.506	33.7114	52.7659	30.9879	34.8866	22.3055	22.0944	23.2316	12.0594	21.2875	25.1847	29.9587
BjA027671	13.5081	15.9065	19.0582	21.0438	20.5849	19.7879	14.5751	25.6561	12.5193	10.5138	12.2623	10.0918	17.23	11.6342	18.231
BjA027701	4.72689	6.66849	7.43137	3.42344	1.53664	3.07322	5.40426	5.80749	7.78805	7.24818	9.3967	5.02499	5.4196	5.81413	11.2853
BjA027702	30.7746	28.9716	19.8939	43.5626	51.5536	67.1618	101.785	66.6115	40.7562	33.4043	69.6837	33.3146	75.6457	33.3421	56.1382
BjA027712	80.5718	46.5559	15.5834	89.3658	42.1885	10.5403	144.513	42.9165	69.5675	70.0423	138.216	42.9516	115.34	52.7925	40.5188
BjA027716	152.582	100.451	450.57	61.8186	15.8716	58.664	26.7588	76.6155	51.5005	105.985	47.9206	38.2332	23.3982	105.892	38.1782
BjA027719	16.8633	6.27595	8.76927	26.7886	9.83864	8.70192	85.0615	18.6202	34.684	3.88084	12.3674	4.16734	3.02589	14.2861	12.1298
BjA027752	3.77493	3.00476	2.22282	15.3607	4.11978	11.4191	4.66168	8.96305	10.2759	10.9405	3.94006	8.91014	5.68768	9.45382	7.70037
BjA027758	1.26587	14.5088	3.54256	0.665276	8.44477	3.77942	5.1201	2.22402	2.52157	13.591	18.0948	16.8721	10.8208	3.69653	2.70119
BjA027772	88.161	25.7125	83.8988	33.5683	7.73226	2.99731	1.14134	11.1978	15.149	8.92725	45.6828	24.8475	132.584	18.2127	162.668
BjA027776	7.59783	6.82989	4.28474	10.3055	17.2141	9.86435	16.3364	12.355	12.0069	7.16431	9.17703	6.19036	6.33002	8.22937	6.57853
BjA027784	5.28724	5.98919	6.28895	4.43785	1.70616	2.71129	2.01448	3.02776	1.9409	3.53966	2.48639	6.33139	3.24911	5.54554	2.62685
BjA027789	7.30134	8.2703	5.70551	5.79319	6.32669	8.44292	4.31496	6.23236	2.97081	6.98061	5.98593	4.43172	4.35175	8.74154	6.88398
BjA027819	8.48779	10.7968	10.4813	12.1242	5.36135	2.51158	2.01356	8.75144	2.84256	3.96685	1.43156	6.37435	4.00736	6.20514	2.81375
BjA027903	11.966	19.1617	10.7051	7.92469	24.5215	14.2726	26.7878	15.0085	14.8755	8.47459	15.2228	9.95262	15.3117	10.9205	18.4606
BjA027916	58.6514	74.4247	84.9919	32.078	21.4194	21.9057	38.9701	37.0359	20.8708	57.2733	35.5873	30.6048	21.448	37.5658	30.2911
BjA027930	24.9839	33.0821	19.7872	50.5853	113.762	55.2268	96.9747	31.7208	69.6556	34.2174	44.0505	97.463	40.1867	48.1378	35.7787
BjA027943	6.07147	29.8808	21.6771	8.46403	9.71183	20.604	7.88997	20.9594	6.06604	7.19636	9.29204	3.78931	5.36375	9.35684	11.7515
BjA027955	11.7232	9.451	5.09167	5.63438	3.23629	3.84469	13.347	10.4073	9.3158	8.86958	7.93655	6.07947	10.912	7.02624	12.4217
BjA028017	8.37628	8.4706	5.29273	14.952	8.19854	1.94442	8.3738	8.15461	14.1327	1.48252	9.71143	4.38051	16.2965	16.6674	9.91343
BjA028024	1.79346	3.38268	3.78243	12.7436	6.89887	15.1994	11.6448	16.3207	2.01559	2.2278	3.61931	2.23361	1.90918	4.23655	3.59215
BjA028044	6.83727	4.64936	7.01621	6.26686	15.6759	3.91266	7.42402	5.72118	6.86789	7.87055	6.37175	5.34182	10.6745	4.56929	7.83524
BjA028056	12.7343	5.99401	7.28092	14.0121	3.2793	4.61592	1.67374	7.35471	7.88443	4.3063	8.9481	11.192	20.1673	5.99399	7.94617
BjA028076	15.4732	8.02579	10.8594	33.5049	58.3911	10.603	41.936	20.7891	26.2874	11.1601	17.1918	21.0332	19.1729	15.4257	10.7085
BjA028081	7.84687	9.44494	3.13568	16.2044	11.539	3.38147	5.73429	11.0887	1.79652	16.2287	11.9872	13.908	17.462	7.28121	8.19448
BjA028082	41.2839	29.6305	9.88	28.4214	27.031	35.215	12.8086	26.6204	6.14419	22.1969	40.6313	30.6683	16.7323	17.3133	5.40041
BjA028128	4.95963	9.41733	5.26812	2.77346	4.81316	1.92521	30.6261	1.3366	13.1257	7.42098	19.9104	9.78216	17.7619	4.03946	35.8308
BjA028131	13.5121	4.26334	6.0776	38.2298	22.4915	49.7347	1.20804	35.312	2.3411	23.344	3.56334	11.4452	4.66468	32.4498	4.27621
BjA028177	7.21793	9.39875	8.21317	5.35572	5.46791	5.3796	9.8995	5.36443	4.62836	16.415	12.3946	20.5414	7.3078	13.0244	8.22329
BjA028184	3.37671	13.5532	5.79437	33.7759	19.7261	3.65241	20.7974	2.85528	19.6901	13.1423	9.87134	8.53931	12.2892	7.14476	12.7136
BjA028190	35.1028	112.684	80.3078	10.4878	50.6523	19.4836	50.5505	36.942	25.5115	166.865	113.155	167.952	80.5571	51.4186	84.5978
BjA028230	42.9611	20.6104	15.1952	50.0484	17.4217	6.1466	2.13475	23.2898	12.1663	7.21142	3.75771	16.2448	16.0735	6.16017	5.26727
BjA028239	59.3277	185.589	123.882	77.3007	44.4614	87.2451	53.4763	80.0781	56.3501	126.987	91.7703	89.8366	62.8487	39.9184	107.968
BjA028245	3.182	5.59553	4.48306	3.14412	8.03039	6.2603	3.38182	4.70398	4.76247	4.25392	3.86671	7.33209	3.82999	4.45203	2.05197
BjA028361	22.6657	12.1956	6.68164	33.1401	8.60284	17.0886	2.23609	22.437	6.66617	13.9271	2.18616	7.82571	2.78529	14.9905	2.54797
BjA028370	8.27799	6.00874	2.93022	4.24853	7.21856	3.11681	9.90919	3.41313	5.52895	3.37475	4.57812	10.4658	11.8158	1.67599	7.76948
BjA028408	7.58112	9.39996	10.0966	12.9904	11.1153	5.96884	7.53128	7.7938	13.875	17.5952	15.9732	7.94685	11.4702	13.2583	8.23245
BjA028419	5.88177	3.16264	3.70046	6.75789	9.38948	6.64546	2.9112	5.00779	6.27906	3.77861	5.85328	1.28557	3.76614	2.04894	3.03677
BjA028442	378.753	585.711	490.213	181.218	52.0876	63.4424	106.543	131.416	117.957	264.68	157.325	105.614	166.137	331.595	305.862
BjA028446	6.33513	4.5864	14.9058	5.19227	6.29367	2.23792	3.50663	2.53539	1.39708	2.86942	6.01503	4.72366	3.77515	2.85688	2.38552
BjA028450	4.5893	2.01235	3.81933	10.3327	3.5617	1.09524	4.32963	4.55865	2.73071	1.62932	3.9184	4.88563	1.68076	2.40825	5.34008
BjA028459	29.3019	42.6028	27.7995	23.1299	9.80788	9.33312	22.1948	13.4333	17.9986	25.2975	31.8431	18.9801	25.2717	20.2977	21.9754
BjA028491	58.2511	56.729	44.239	29.5123	92.9829	15.2732	317.177	14.1879	71.6667	80.907	217.291	54.615	73.08	27.081	97.7321
BjA028539	6.21082	7.47962	3.79087	3.34157	3.88583	2.80202	5.2689	1.26499	2.7498	5.52999	9.77534	9.83638	14.294	7.92643	5.95014
BjA028553	3.75555	5.56403	19.007	3.59289	1.43419	2.90649	1.92623	5.08384	1.33531	1.923	2.4298	1.9991	5.33348	2.96765	6.12384
BjA028558	1.48649	1.19479	5.23051	1.17233	18.6738	7.96903	1.31102	1.02811	2.44896	9.76801	1.57362	24.4629	1.08502	21.3533	1.53237
BjA028579	3.76185	4.13819	2.08035	2.4416	2.74368	6.64205	3.4813	3.71623	2.37721	1.67966	2.61184	1.77221	3.28025	4.79638	2.74779
BjA028600	5.9398	8.08019	3.95159	25.2897	67.4841	24.8907	140.888	20.0604	60.1125	7.67356	13.6492	2.77675	16.4089	6.32372	15.4515
BjA028602	10.0334	5.79396	7.02801	10.3098	12.5447	1.90513	14.3608	5.72221	5.25062	3.17451	4.19208	3.73224	4.69315	5.54141	4.07483
BjA028634	118.107	108.294	149.076	187.539	228.944	70.1335	351.702	125.892	463.184	46.2147	169.798	46.2002	641.814	179.367	491.341
BjA028666	3.73049	9.75205	5.93701	4.38599	14.2841	2.00842	3.781	9.51026	4.83049	4.32803	1.57107	4.19672	7.27562	4.24946	2.099
BjA028680	10.477	10.8991	12.1822	18.9309	42.4409	23.9606	36.788	22.6118	13.6747	11.7931	14.549	29.6742	18.2736	17.1709	11.892
BjA028694	478.881	1732.87	1345.53	443.139	239.665	352.559	111.275	297.373	179.476	1566.72	414.106	942.539	268.83	728.033	292.527
BjA028711	6.02757	6.8677	2.56651	19.6747	23.4146	17.9154	52.3577	20.5772	16.0918	7.19499	7.67805	5.07879	13.129	7.08259	11.4475
BjA028719	29.1736	65.6797	14.9392	42.7478	20.9614	19.4671	15.0174	17.0194	118.354	19.3714	15.2164	15.4792	20.1689	18.389	34.4362
BjA028724	11.0358	18.7188	12.7264	18.1322	5.53197	3.69099	18.0475	15.5916	7.34794	17.6066	11.2168	10.4246	11.1265	8.9892	7.14755
BjA028933	4.41357	5.37127	3.10599	3.48477	2.13431	1.64812	4.48082	2.32523	2.1616	1.29616	3.33718	2.87509	3.38729	3.31853	4.53286
BjA028934	25.3984	33.354	12.1429	25.415	49.5298	66.5074	37.4858	52.5891	41.2284	11.5589	14.2937	10.299	15.1374	15.3866	21.2515
BjA028961	129.99	123.596	210.673	36.7328	5.09106	4.02018	24.3758	36.0713	7.96712	40.6957	260.692	41.9679	132.362	23.3522	18.9545
BjA028969	12.1414	12.2037	7.45893	24.0136	157.489	35.1804	133.434	52.6387	45.5132	11.8697	19.2411	33.0883	26.3096	20.2583	13.1259
BjA028978	3.49668	1.89432	2.83428	2.26144	1.87602	4.16186	1.24113	3.58237	1.14089	1.71325	1.08272	1.57228	1.56461	2.78685	1.17651
BjA028985	10.1757	10.6009	8.38467	9.52268	13.1202	6.31007	11.1505	7.75675	9.16098	9.40694	15.6393	20.8771	8.80318	9.56372	10.9602
BjA029006	117.222	86.5339	84.5329	63.5685	40.6795	62.6536	332.077	101.831	230.096	68.1829	259.47	46.7742	571.482	104.614	603.209
BjA029248	111.694	105.863	102.148	104.771	403.092	140.054	603.11	102.72	180.571	84.8876	169.519	195.252	276.258	74.6763	118.25
BjA029331	297.48	125.553	111.778	424.885	16.1657	61.0366	1.41005	72.2968	4.49175	514.658	13.6317	87.5756	4.81682	257.067	18.8043
BjA029386	10.3498	7.58661	10.1411	6.2199	19.2795	6.3142	16.8346	8.37776	2.58789	7.10872	10.3274	7.62079	15.0749	6.70307	4.88481
BjA029387	16.5357	7.59648	17.4419	13.5746	42.5364	2.93272	42.5515	14.203	15.7969	7.78998	21.5223	9.43448	34.2864	9.50699	26.6588
BjA029396	18.6375	27.9087	7.13376	14.5188	5.24247	2.93559	13.6851	14.7689	8.49333	6.96875	4.3783	2.76059	4.41183	9.72211	4.04231
BjA029405	54.1195	40.1485	43.8242	57.1124	92.5638	120.919	193.907	116.191	56.5123	30.5041	40.6664	18.343	43.0115	44.5127	46.6108
BjA029421	1.47231	4.17773	3.34485	3.34997	7.76856	6.65918	11.1315	3.26976	3.65723	2.51975	4.87576	1.34413	4.75649	3.34249	11.3972
BjA029427	26.6059	7.90685	6.1474	128.166	79.5418	34.5931	228.864	41.8764	127.133	11.6535	68.186	15.8503	236.681	90.1838	159.244
BjA029429	1.6257	1.58557	2.07838	6.35473	6.07053	1.18243	5.54812	4.58271	1.81002	1.01717	1.89226	6.30156	1.38671	2.85625	1.15989
BjA029430	12.5516	6.57459	4.00198	15.1713	4.38787	22.1635	4.58599	10.3571	1.4866	3.44009	3.1312	15.7581	3.82266	22.9042	1.80502
BjA029443	29.2661	29.0532	9.87424	34.3007	24.0052	26.7793	15.8182	46.8346	11.3655	31.9232	21.7319	12.7985	21.6367	34.269	15.6318
BjA029444	95.1558	69.1674	45.4957	67.0045	83.4473	32.7	32.2687	63.5582	69.9239	54.536	24.9262	44.1177	60.0381	124.247	51.5251
BjA029445	12.8449	8.96109	6.0161	16.9327	50.2899	35.3484	59.1264	25.5634	26.521	13.4236	13.803	17.3016	29.5055	7.90798	18.6593
BjA029453	6.97889	34.389	12.959	13.6772	27.401	52.7084	10.6846	64.4441	6.98771	30.3515	16.1019	15.1805	12.6101	13.5436	6.94673
BjA029455	159.47	95.5506	48.4005	425.319	140.276	196.947	334.913	194.276	350.331	114.839	100.938	71.0105	145.189	185.306	148.479
BjA029484	66.5307	12.2521	15.0468	5.23982	74.2105	2.90903	90.5826	6.47153	32.4524	16.3978	44.6738	67.2602	20.6607	43.5468	13.8953
BjA029488	10.4131	16.669	9.55954	13.8434	9.24204	19.2373	5.7588	12.3371	18.3624	9.8645	8.35704	13.3525	13.1715	14.5722	12.0198
BjA029499	90.1141	112.422	70.637	51.092	18.3574	42.8577	25.6411	37.984	20.162	79.7004	33.4147	36.3295	49.3918	48.9805	39.764
BjA029506	24.1386	87.0332	43.9956	33.1526	15.0281	30.4081	19.322	23.5447	23.7504	84.532	58.7629	56.2669	50.8619	42.7126	38.8274
BjA029510	261.883	1343.09	1204.84	175.082	377.985	146.711	295.247	169.842	381.813	808.866	370.791	315.056	448.313	309.987	461.494
BjA029520	68.7298	34.0134	27.2109	82.5854	56.2095	79.1531	129.863	47.945	82.6909	44.6946	41.5774	44.8279	68.4257	30.3685	61.9329
BjA029531	6.19954	5.10095	6.45597	9.97357	16.3339	5.61383	11.8587	7.49204	16.0346	7.72274	10.1844	15.8245	12.5297	9.47552	12.9922
BjA029554	83.8304	48.6524	73.5919	92.568	66.5095	86.2135	42.1526	72.5911	22.5501	32.8502	9.36117	21.342	29.1867	62.3344	70.2164
BjA029572	8.95489	6.27977	2.63966	15.3882	12.8036	16.3704	6.87375	10.0517	9.05538	10.7848	3.87608	5.68433	5.05995	6.85169	2.63985
BjA029596	6.27732	8.33162	2.36395	0.96643	13.7807	4.71984	39.615	2.9877	86.629	5.03167	3.62034	247.156	5.95309	24.2728	63.6517
BjA029601	5.98551	3.07902	2.9501	2.70356	4.00833	13.068	4.27451	11.9366	3.22667	4.1226	2.32787	1.94258	3.44806	1.91305	2.95196
BjA029607	2.58706	5.60022	12.4216	31.7416	74.0472	8.44459	8.849	24.547	5.79917	26.4806	12.6437	46.4655	42.1434	6.73155	2.45248
BjA029635	112.711	281.039	144.167	130.572	127.539	109.847	185.099	214.718	72.0924	400.99	156.959	161.898	141.844	136.39	132.521
BjA029657	22.8	2.7548	2.83187	23.3505	4.91982	16.997	81.7975	28.2523	15.8969	3.70878	1.48373	3.51931	1.97035	35.4825	3.12656
BjA029660	44.7967	19.0154	34.6948	14.8453	28.5505	14.7317	122.219	11.0701	36.1134	15.054	58.3178	55.0335	53.2123	33.5897	50.6061
BjA029669	1.09483	2.81915	1.73015	5.94031	8.27322	4.61465	4.80879	9.04917	6.39066	3.57676	4.957	10.5932	4.2163	3.21623	4.43346
BjA029800	6.41916	84.0466	212.803	1.44856	6.30718	293.083	81.212	171.494	248.744	1.92554	2.01508	52.9802	76.1688	158.731	362.187
BjA029805	9.62046	12.2799	11.3082	25.8027	26.1291	24.047	52.7401	25.3203	28.9403	20.104	18.5055	23.5906	15.2025	14.977	18.4241
BjA029808	3.54785	7.54642	2.78528	5.99756	2.10537	1.88492	3.96734	4.46421	2.91172	7.49332	3.50438	3.82305	5.15772	2.65029	8.76719
BjA029811	10.6228	15.9789	27.5314	111.521	11.6969	19.4673	44.5755	33.294	45.7218	8.7115	22.9739	7.62992	24.9678	7.07659	20.0127
BjA029820	7.52318	4.22053	4.64043	3.96982	7.27857	7.24021	5.23634	6.4831	5.60716	8.86223	4.52894	6.29182	4.68669	6.77841	4.19479
BjA029861	8.65172	109.4	75.6822	7.17944	5.37952	5.18519	8.38643	15.3967	4.41826	53.5879	17.8119	31.0219	9.24972	19.6145	5.5411
BjA029863	77.3522	90.4627	109.38	110.358	23.1921	32.6972	22.3809	79.9314	49.55	23.5782	12.3882	6.98868	19.3691	24.9053	9.28372
BjA029879	77.9003	28.3018	47.7884	3497.46	109.784	1355.75	3.77904	1505.17	8.46311	530.486	4.64078	239.259	2.65673	588.639	8.85085
BjA029898	49.2215	57.7809	37.7571	59.4209	38.3486	43.4982	67.0083	47.6576	54.5499	41.4024	40.2126	35.6337	44.9858	55.4203	51.8779
BjA029903	20.6353	38.8355	30.2355	15.6737	14.7181	19.7393	16.8865	26.2331	7.94351	47.2403	26.9307	22.9949	23.2295	15.7195	14.8176
BjA029905	14.0128	10.1148	10.9534	17.8881	30.3962	73.107	21.2363	45.4245	27.1143	20.8483	13.3874	12.8844	23.4879	9.41088	16.2344
BjA029914	11.8934	32.0711	53.5908	2.76651	3.58246	13.3681	18.5176	19.626	22.9017	7.09371	11.527	11.4155	15.8552	22.625	33.6922
BjA029932	22.962	18.9885	28.4329	7.84349	19.8301	15.4978	15.8271	15.0337	8.58684	15.7421	18.1684	17.3891	14.3064	21.4251	15.8907
BjA029933	15.6867	8.9173	17.219	13.6736	14.2066	10.6705	12.7494	17.9198	11.687	14.5697	11.2662	8.36918	9.38202	13.5028	9.67642
BjA029942	382.188	441.576	459.847	91.0702	104.716	224.887	39.2787	202.486	45.9	714.963	266.633	322.962	459.984	235.749	147.246
BjA029946	19.7054	17.0267	26.0005	8.34413	2.54654	11.1585	4.54672	11.0746	4.44177	25.0358	18.0495	9.43769	8.95114	11.0047	6.78425
BjA029962	6.85897	13.8964	8.18316	63.5055	79.3101	61.65	87.6655	77.7966	33.7859	4.14021	7.35333	5.80846	16.0075	11.6413	19.3168
BjA029972	1.58246	7.1672	11.9222	2.73249	6.58135	3.78636	27.8559	12.9493	5.46026	2.24085	5.93382	2.62619	7.67051	2.50368	3.4482
BjA029974	316.402	263.111	554.031	116.068	31.1162	134.635	20.1932	196.846	38.0341	276.245	113.126	158.998	169.272	170.472	53.2311
BjA029978	47.2416	53.9086	65.0568	50.1398	137.558	66.8657	139.693	77.4529	72.2202	49.661	50.7744	35.0352	66.1353	41.1445	85.9407
BjA029980	16.9189	21.3877	9.55715	25.7989	15.0167	11.7422	25.8865	19.4462	19.5237	17.1014	17.8726	15.6821	18.9307	18.0126	18.5266
BjA029991	66.1082	90.8809	65.5686	32.854	41.1065	34.7876	41.5765	13.6347	22.1703	67.0603	80.977	59.9554	78.5916	57.8631	119.336
BjA029993	7.95419	15.3785	36.5925	16.2876	11.0812	25.6236	24.9368	32.7464	19.6706	11.7888	10.701	4.10719	8.69697	11.0788	12.164
BjA030024	60.3997	18.7608	46.8075	22.2869	11.6788	4.90017	8.47354	18.2043	11.0666	10.8229	6.4785	19.2205	7.68681	13.3662	9.39873
BjA030026	45.7387	68.2648	66.2655	17.7614	6.47948	76.1155	4.6829	42.1564	15.1017	35.5705	22.3133	9.19744	12.8361	23.5378	46.4539
BjA030047	36.6484	7.10126	14.3427	44.7812	4.16541	21.1969	4.19689	23.3469	5.53706	5.29067	2.20674	6.86216	17.0892	33.1663	3.50467
BjA030225	24.3849	26.0032	3.17049	84.9113	30.6249	12.5609	19.0151	11.305	49.11	26.0862	13.0975	15.5968	12.8558	9.74566	17.8298
BjA030233	120.64	51.6643	61.5006	67.3528	8.90142	69.1835	21.1797	57.7592	48.5571	33.6678	42.8115	10.7007	74.1641	76.6754	92.4535
BjA030245	110.08	118.37	96.203	157.372	164.533	167.48	169.171	203.089	101.421	224.571	95.8213	131.481	147.605	111.606	121.344
BjA030301	53.8423	66.095	24.3692	59.7424	19.4363	43.5359	10.8656	61.75	20.2208	69.2781	46.3343	29.6193	43.9569	47.8109	45.3884
BjA030318	115.727	21.9388	18.5774	103.022	9.73132	5.39267	61.7486	43.5025	48.8157	7.61881	20.1183	5.91733	55.6454	24.9643	80.1921
BjA030325	8.7405	7.24379	3.32828	12.7392	3.98191	11.7711	6.34862	6.81713	8.68112	7.8667	11.0555	19.4081	9.30313	8.96963	10.59
BjA030335	19.5525	88.3773	56.3272	34.1258	5.91346	16.5238	14.5362	17.2913	13.4217	61.7765	26.3338	32.5931	20.0133	17.777	36.3213
BjA030378	8.50672	19.8011	7.40886	18.3704	10.6085	7.22101	6.19843	11.1147	10.1089	9.68841	7.72436	5.85685	13.7661	6.46691	5.96418
BjA030385	461.293	151.497	208.617	229.678	24.7412	58.9946	3.3364	51.4304	6.22701	201.398	13.4914	137.304	6.85588	161.522	16.9522
BjA030386	5.22625	4.80469	9.06575	22.2932	45.4848	50.9189	58.1697	27.3765	21.7419	7.46475	5.66804	5.24399	3.70139	2.98153	3.03072
BjA030389	20.8403	41.4733	30.0461	20.2896	12.8901	12.2548	19.5565	18.3576	12.9376	37.9615	29.656	21.1463	22.9186	19.6472	24.821
BjA030395	7.27741	4.77341	4.60766	11.9207	15.4131	21.032	10.7717	20.0181	14.2625	6.05001	9.59262	7.10604	9.32192	9.49489	9.33424
BjA030429	5.70173	6.55739	5.2212	4.74518	3.26467	5.79022	26.1758	4.63167	8.19702	8.72612	18.7144	5.19092	10.178	8.13508	13.6926
BjA030458	15.5984	13.7056	11.0965	2.08345	10.1264	17.0264	12.2524	12.773	7.74808	13.6457	10.3494	3.42319	9.21998	13.947	15.6473
BjA030463	27.0999	36.23	31.1327	13.4806	11.8154	6.48343	57.7959	13.293	15.1044	21.716	38.5973	13.346	26.6836	14.8021	44.344
BjA030475	20.9692	20.1684	25.4183	21.5678	81.4299	45.7666	57.2769	27.3789	35.2245	35.1427	40.9978	57.6933	46.2378	36.4652	39.7678
BjA030541	13.002	27.6732	17.5013	9.43396	8.3114	9.25741	5.32083	6.0483	1.82756	5.9819	7.25669	1.5071	3.852	2.60912	9.25289
BjA030650	38.9227	22.6901	32.0019	58.5922	93.9285	28.3184	131.479	52.2573	78.6155	22.2076	45.1648	18.0641	113.13	47.1995	78.3464
BjA030948	200.099	79.1575	94.6101	41.7314	532.625	261.59	324.629	118.87	400.193	39.2167	233.023	225.859	148.292	453.66	851.928
BjA030972	10.0647	8.20348	7.64791	5.80011	6.32681	6.65243	21.0666	4.5549	15.7473	11.9616	10.7818	19.3658	16.3915	13.211	12.6036
BjA030991	8.24547	4.90908	5.41571	12.5763	5.36047	2.83637	3.01226	6.99474	2.76226	4.07613	1.44576	5.97372	2.86337	8.72686	1.27611
BjA031001	9.54611	6.72693	9.84936	3.65989	5.68606	11.1861	25.2552	7.3971	9.18937	1.83145	11.9288	3.76255	14.2476	8.78207	14.4225
BjA031005	37.047	39.7413	53.9518	16.1896	24.0435	18.8713	54.202	30.8596	23.0612	48.595	38.8124	37.7367	51.8995	33.6272	66.8071
BjA031013	14.5456	8.82373	12.7609	109.411	103.368	58.8351	233.852	89.2526	221.854	9.00274	20.9685	8.09255	36.229	26.1982	26.858
BjA031014	30.2631	24.1572	16.8181	14.7768	7.82151	16.4686	15.2474	15.5644	9.96705	20.0486	12.2868	6.09516	9.715	13.6355	19.7729
BjA031018	5.9622	14.1176	8.1051	5.16421	3.24252	1.8648	3.59951	3.0923	2.00979	3.06516	6.78981	3.11042	5.52886	2.71165	3.1311
BjA031025	11.8985	17.878	30.928	9.5882	13.0729	6.79551	22.3963	18.6412	8.67375	9.7764	7.3958	10.8009	14.6993	11.9641	10.5657
BjA031181	9.06924	5.40183	6.71768	9.40161	5.67309	14.3946	1.45527	15.1586	2.03376	6.29519	2.33264	7.79418	7.83254	12.2974	3.51422
BjA031237	73.727	13.0698	11.2465	32.2356	6.86379	15.8271	21.3762	20.7757	15.8445	8.16947	21.1934	4.22668	35.5482	46.1754	10.8416
BjA031260	26.5713	10.9993	15.7485	29.8253	33.1289	34.179	34.3161	41.7561	40.8462	20.0007	29.8665	9.94397	56.656	21.7792	47.2545
BjA031264	8.10127	7.22957	7.77044	25.0981	13.5366	5.10595	15.8037	14.3338	10.859	9.51695	6.81486	7.46416	5.01601	8.19	2.83794
BjA031298	18.7718	16.8356	28.6523	17.0513	21.2697	21.3953	35.1455	36.3612	3.67746	10.3502	15.126	7.23333	22.5058	17.4381	16.3057
BjA031310	9.64114	12.489	6.7764	8.04803	2.0086	2.78081	7.40913	3.72637	2.45775	9.92306	8.34894	8.26699	11.2489	8.65382	7.02234
BjA031311	3.12777	1.63456	4.43955	2.79429	1.36698	6.84677	2.02031	5.15811	2.35341	2.14109	2.24083	1.3061	3.74525	3.1398	3.47909
BjA031336	1.95367	2.18847	1.51511	1.72149	3.0532	1.34156	2.77677	2.51576	2.2764	1.97688	1.34055	1.51379	1.19016	2.19766	1.39302
BjA031341	6.89413	5.85506	6.53042	44.4261	34.0731	31.7038	38.4826	83.3575	20.9271	7.1719	3.28278	2.88155	2.97557	4.78641	1.81145
BjA031372	29.4856	40.0043	25.53	68.6374	20.9934	22.557	20.2347	24.6827	20.3213	26.3465	16.5663	20.9521	17.0462	24.535	23.0873
BjA031376	4.82213	9.20578	5.01784	2.16407	2.3127	1.8306	5.69506	1.70762	3.39339	3.86531	9.00624	4.38486	5.22629	2.77111	4.502
BjA031390	14.048	11.3595	13.7934	11.2686	3.76476	10.7436	7.77537	9.29919	8.33804	14.574	10.5708	6.16872	13.4709	6.26105	15.7369
BjA031446	81.2635	127.449	257.962	42.85	53.3444	25.3706	369.529	65.1324	73.6233	77.0645	83.2971	132.229	116.179	211.003	109.364
BjA031462	12.8992	16.6346	16.1064	8.40176	15.3029	4.26673	87.4755	6.34399	14.6053	13.3959	11.4089	14.8617	6.75147	12.8276	7.25146
BjA031463	13.489	5.30891	1.91274	16.6347	21.2119	35.7211	14.3476	42.3195	4.59444	9.61475	1.60965	3.52925	8.26899	23.1962	7.09588
BjA031471	8.60079	11.7004	11.2623	5.29894	16.5482	5.22512	13.2231	6.64265	11.6911	24.7952	14.846	19.6622	9.08768	18.963	11.2116
BjA031477	34.692	49.4952	55.7398	10.6214	47.6768	12.2715	55.6947	16.3869	5.58094	29.6096	86.1473	21.0227	51.4753	39.2395	46.7486
BjA031484	670.195	273.381	280.675	639.831	36.384	123.437	5.55623	131.666	10.4856	588.214	6.55392	84.7883	7.15114	155.254	10.6396
BjA031492	10.5325	5.04017	6.50879	12.1912	5.74664	13.4014	9.89129	8.196	5.75022	6.84248	5.68378	5.27817	3.88425	4.4474	4.86679
BjA031493	16.069	24.9746	29.3302	20.5445	13.0298	16.2755	64.0832	17.3628	8.20464	14.188	11.3057	6.65941	16.1204	17.7841	23.3164
BjA031526	15.9216	19.6041	12.9345	13.7073	48.6274	47.7692	67.6216	47.7881	9.9915	20.4617	19.9052	12.5411	22.0228	16.4736	23.1182
BjA031542	5.28846	3.12048	5.49758	4.62454	6.27378	13.49	2.46839	7.26293	3.68262	3.49356	5.86399	2.44686	5.44791	5.20564	6.46098
BjA031555	3.48908	4.73153	6.34611	3.16955	6.45919	2.27813	5.54841	4.47384	3.19306	9.75554	4.70899	2.22149	4.18075	2.90929	1.81028
BjA031564	3.42538	46.5264	44.2126	1.18551	5.10693	2.48662	2.26504	2.94098	1.0385	34.5553	23.9391	25.9864	15.0793	9.46378	1.71702
BjA031728	228.801	102.248	124.956	258.096	67.5565	481.163	21.1935	356.257	30.4968	132.735	19.8376	69.3596	39.2106	225.987	26.8705
BjA031740	27.8252	50.3575	35.5597	16.6358	26.8014	20.3526	63.8583	20.7188	26.881	26.511	39.878	29.7053	38.4848	30.0296	31.4701
BjA031743	21.1272	6.04817	9.82272	26.7579	27.8107	8.56661	18.4662	11.9722	16.1672	7.84017	3.87194	5.77343	5.03648	20.2033	6.89834
BjA031782	7.85839	19.8553	12.8069	12.4852	5.15324	5.07454	5.74314	6.17558	5.63089	9.21173	9.40916	2.22426	11.0162	6.77816	15.3234
BjA031785	83.2002	81.3865	82.0178	101.348	125.613	190.359	157.094	170.706	71.055	72.4929	71.0773	34.9846	75.449	68.4402	75.107
BjA031802	5.52704	3.73058	3.34376	8.88083	3.93443	9.72386	3.68868	7.00293	2.85784	1.95277	4.02737	2.10663	3.02631	4.0506	1.7705
BjA031804	6.79163	6.34331	6.196	12.8808	19.0844	14.3083	15.6939	6.19698	20.5204	11.181	14.8687	25.6798	23.5559	10.1233	12.5189
BjA031821	4.24947	3.00102	3.25273	3.29143	9.6608	4.92194	13.3228	2.89962	8.97189	8.45489	27.7693	31.2189	9.79518	11.195	40.3694
BjA031835	5.59687	5.48468	3.32038	4.52299	3.77099	3.98142	8.71568	3.69193	3.5166	1.80975	5.82858	3.13795	6.08669	4.04224	5.77112
BjA031854	9.31617	32.8955	8.59069	28.7671	50.4953	9.69277	7.02584	18.1844	31.4261	33.828	2.5755	41.0837	2.25062	31.9977	7.92226
BjA031866	28.4755	25.0173	20.6318	20.4196	12.4743	12.8513	15.5992	20.2471	20.6567	24.4846	16.7694	18.0857	14.4869	20.1651	17.9405
BjA031871	31.3891	33.9544	16.1225	25.4427	24.0341	30.3413	21.8503	29.8759	18.0848	17.3427	23.8717	22.0546	27.178	24.9121	22.8209
BjA031876	2.37514	2.0689	3.20214	4.69048	8.69527	4.65338	11.6094	7.64337	3.03647	2.4665	4.3753	3.29408	2.35461	4.45053	1.50462
BjA031880	23.1882	25.7514	25.9857	24.9828	17.9882	14.1733	46.9535	23.0191	20.2495	18.37	23.8543	15.5722	28.6411	20.0822	29.9587
BjA031883	9.10477	12.1775	9.01885	23.3865	7.80556	5.45589	29.4646	16.2023	20.7804	14.8543	15.0824	9.53396	25.3647	8.48893	18.1852
BjA031933	33.1804	16.478	5.62539	160.983	313.007	262.354	195.275	155.151	232.726	32.2399	32.631	136.356	62.8712	60.4481	39.2633
BjA031941	5.73463	7.57989	5.16288	7.584	59.9137	13.0017	18.9754	9.1997	17.0377	6.6253	12.1756	9.90629	9.11175	9.20018	17.7159
BjA031963	14.0069	9.2612	13.0867	3.31084	5.24312	9.63757	6.42521	7.52055	2.71712	3.57438	3.31372	3.27649	6.70709	8.00321	6.85266
BjA032283	56.9526	30.4611	46.6288	28.3336	19.4201	7.51339	19.4757	7.20346	9.50815	176.92	209.829	17.0566	12.5802	26.6146	29.596
BjA032328	26.6368	16.8336	19.3069	22.8965	38.9049	30.4427	44.1872	32.5861	35.2942	23.0391	25.1956	40.6882	36.6961	29.8397	24.1594
BjA032348	5.13784	5.08219	4.29498	6.72005	7.94708	6.48105	6.26288	6.72551	5.14519	7.33816	4.15892	2.87691	3.99327	5.37207	5.88964
BjA032509	4.00936	2.26476	1.81081	8.60896	22.0457	21.1866	103.648	9.93491	37.0242	4.76474	42.3837	2.39006	27.0482	12.4298	39.0124
BjA032520	15.9703	17.3919	28.6153	17.0437	18.6452	24.7721	33.6307	26.2612	10.2801	12.2857	15.4191	14.1134	17.2038	17.0083	16.4625
BjA032522	41.2499	26.5978	19.6326	15.302	18.9555	9.64844	19.209	8.75494	18.9246	19.2748	32.643	15.8807	26.3267	22.4435	22.3625
BjA032528	3.39907	3.09217	3.13811	2.73737	2.16655	3.89739	1.18977	2.65217	1.12139	1.6203	1.72067	4.17696	1.05248	2.03822	1.48404
BjA032539	3.26281	2.25545	1.40356	42.5748	36.8554	5.63681	5.96087	25.8736	132.558	8.59371	4.41693	10.8392	4.98829	9.05254	4.75883
BjA032549	29.4954	29.5726	30.9013	40.1481	78.2162	22.8634	136.927	29.3878	68.0681	46.764	81.4656	20.3697	39.2875	26.6948	59.5545
BjA032550	13.5093	12.0772	13.9815	9.71355	37.1	15.5245	26.4634	9.85215	24.0089	15.8138	18.4099	16.3909	26.3369	12.1017	15.2221
BjA032581	16.9985	103.079	47.9443	7.1426	11.2728	4.13353	31.1126	9.35843	29.1031	95.4385	34.7214	27.1494	19.0053	11.9874	12.6261
BjA032603	2.57475	5.40817	4.00388	11.8597	3.58757	1.28102	9.44476	4.04941	5.39505	6.79283	9.11857	6.81265	9.09646	6.47581	9.81867
BjA032619	7.43112	5.4756	13.7325	13.6764	11.1322	5.98778	13.592	7.16559	6.22483	1.95822	5.52044	6.5517	16.6119	6.51102	10.2272
BjA032640	14.9413	10.676	15.8421	5.72588	6.2352	9.39893	10.1778	8.24093	4.66241	10.3141	15.3704	9.61396	10.4754	13.3017	15.693
BjA032645	5.24602	6.13624	1.029	6.58464	6.90806	3.30146	7.73471	5.80111	6.13265	5.15741	11.8794	4.03131	15.3767	5.66385	10.8596
BjA032662	13.1098	10.7414	6.18779	7.46167	15.028	13.3243	6.65979	14.4266	4.34125	7.49703	4.01677	15.3412	2.56929	12.2136	5.22368
BjA032675	15.4861	10.3964	9.07911	19.1561	10.4623	11.4349	23.3045	15.083	19.9359	4.92854	14.6096	7.60082	20.4627	12.3006	16.283
BjA032707	53.3524	36.3218	27.0951	44.5406	167.239	65.6205	354.266	56.0877	96.278	46.3889	71.638	78.0962	87.8964	52.1523	76.7011
BjA032717	12.4928	12.3864	24.6091	21.56	19.3782	10.1557	10.3141	8.48812	8.79192	14.0411	10.1383	12.6777	12.5291	10.8525	9.05355
BjA032745	26.4823	26.3197	26.1152	15.5034	20.561	35.6842	14.4245	25.733	14.5603	20.1299	14.5077	12.6106	11.7917	17.9745	17.4074
BjA032749	128.914	26.5739	61.4749	149.669	9.59728	73.4692	34.9863	61.1261	40.4387	14.7516	23.7766	8.98539	42.6622	27.3701	23.2746
BjA032779	49.9989	62.5275	47.0356	21.7357	63.1957	46.1188	99.868	41.7422	38.3293	47.9004	70.7859	27.3335	65.8435	52.8909	77.5927
BjA032780	6.72876	33.6061	3.17055	9.10766	11.6136	22.3248	8.85922	21.8745	13.2938	23.9429	17.2291	7.07944	10.3518	8.5676	10.7015
BjA032782	2.29547	4.97581	4.807	2.93661	9.71731	5.99662	6.94277	8.66061	2.75398	14.8619	6.27207	15.5459	3.64377	26.8216	3.2274
BjA032784	29.2447	25.3274	55.3879	32.914	32.077	53.9743	28.3418	45.0785	19.1941	46.5621	38.4594	28.2228	26.5856	16.1746	14.6017
BjA032823	4.78837	31.9514	11.099	0.823311	1.4017	1.00407	6.5356	1.70616	1.96594	39.2103	34.2218	19.3502	14.6027	7.97083	22.6082
BjA032833	6.43701	13.7744	5.31297	8.776	3.40554	1.78953	31.9468	3.35491	5.47175	5.30319	13.3305	9.74912	11.3759	10.1229	14.869
BjA032895	3.00854	2.99602	2.4294	0.890404	2.75367	1.76871	3.68986	3.34841	1.9244	1.63222	3.23356	1.95956	5.59436	4.25803	1.72656
BjA032903	15.3884	14.8905	5.61036	23.6619	2.40949	8.42462	10.7371	9.80383	15.171	21.1735	15.8841	15.6501	13.9237	8.8739	13.4101
BjA032908	207.524	324.95	1045.2	288.874	121.843	503.138	60.8352	236.317	179.624	411.744	285.69	295.376	370.949	274.107	327.838
BjA032919	7.01879	3.40847	4.4054	7.45704	8.95216	11.3209	6.34381	10.6367	9.49073	4.36001	3.64499	2.75277	4.40496	6.13268	4.46211
BjA032924	5.63109	7.49222	5.64836	7.07949	2.84884	6.04333	25.2296	5.36563	7.53761	5.07884	16.4894	11.4198	16.1326	10.6612	21.5751
BjA032942	5.22748	3.55159	3.76808	4.85475	18.27	7.34617	13.9456	9.9653	9.84502	6.75163	8.42795	7.52523	5.54191	5.67182	5.64605
BjA032952	390.07	168.742	332.174	50.3971	12.6032	1.35988	15.3417	9.7822	35.7158	18.3512	4.33279	11.4425	19.1892	39.0233	68.7479
BjA032959	700.886	212.47	394.729	885.769	431.456	805.055	159.842	784.78	499.264	151.066	344.96	20.7886	219.033	380.99	240.654
BjA032961	7.11268	9.19303	1.58481	11.2697	8.82205	18.1117	16.42	17.65	8.1102	2.77454	4.83506	4.14608	12.8481	4.78146	8.71335
BjA032964	184.698	266.758	564.502	129.257	21.3462	18.0781	149.215	47.9386	111.919	179.661	198.696	79.6789	74.4537	136.95	139.504
BjA032999	1.21917	2.71554	2.47143	1.42908	2.47403	2.24027	3.06885	1.79904	2.41448	4.80559	1.84223	4.59964	2.11235	3.79915	1.97895
BjA033207	4.46533	1.82289	2.95253	3.10686	10.0367	20.0256	13.1981	6.69707	5.60847	10.1759	5.5924	5.00781	2.85151	2.31157	3.00547
BjA033212	15.6289	13.5147	4.67147	11.0477	5.46856	3.22992	6.25066	5.79433	10.4322	8.34338	9.26954	6.24766	13.2945	6.03203	6.17228
BjA033287	54.6054	89.504	80.7506	14.1541	19.3809	20.664	40.284	27.0566	12.8935	62.3382	42.048	30.8066	32.3139	57.2372	34.3969
BjA033290	1783.91	3535.46	2037.8	1508.97	29.2419	91.0453	7.88713	347.432	1499.63	2916.51	945.236	402.262	251.364	647.448	1918.79
BjA033298	17.2225	14.6946	7.97117	14.3512	35.6227	34.7542	17.3266	17.8135	41.4398	9.29431	17.4691	24.1354	18.4601	14.6696	11.7951
BjA033340	21.2301	93.0418	18.8724	10.6737	71.6765	3.40626	2.63653	35.8657	81.6749	120.757	21.5681	345.732	17.6264	100.64	31.9939
BjA033341	4.03419	3.16304	3.90845	4.48112	14.6818	3.88479	20.3643	4.51414	12.6861	10.8152	18.5973	33.0912	13.2762	21.7055	19.2244
BjA033345	2.62225	2.26027	2.31345	1.76664	8.94335	4.18648	4.32307	3.19377	4.47669	2.37815	2.51516	2.48185	2.31986	2.7518	3.80068
BjA033346	3.94998	1.55961	2.46189	3.94825	9.15293	4.43952	1.67948	2.87588	4.0909	1.80091	4.00134	1.9745	2.20597	1.99058	3.19611
BjA033353	3.36594	2.78185	3.05877	1.66405	4.0509	2.47419	4.60097	2.58963	2.45355	2.19158	3.47546	4.93301	2.1112	5.2495	3.20341
BjA033355	94.9779	132.423	54.8447	25.6769	5.36189	7.46629	28.8785	3.46744	32.9369	63.4217	51.0291	39.4839	20.6194	103.718	92.8049
BjA033372	8.13028	15.2815	11.6868	3.03521	7.78589	3.92807	6.08274	5.36455	3.82938	9.77327	6.45329	5.69672	5.13093	6.22483	8.46989
BjA033378	2738.55	1459.14	3133.03	2043.51	8294.6	453.371	36360.3	1155.61	10395.8	581.182	7750.48	2409.6	16400.3	946.394	6748.87
BjA033411	16.4195	25.4318	15.0978	17.4656	24.5945	17.6219	34.0812	18.0393	27.145	36.3405	45.5164	42.7358	60.3227	22.4676	40.3315
BjA033419	17.5969	9.48825	7.12293	12.2157	7.72536	11.9017	6.24321	14.4662	5.56481	9.60893	5.93191	7.30475	7.14027	16.3397	6.58058
BjA033422	6.30575	5.11329	5.09383	7.07608	5.67233	8.38418	5.98188	7.23816	8.83359	5.62004	5.68354	5.23063	6.56483	4.93684	8.28111
BjA033432	402.87	140.813	125.823	652.104	143.473	156.943	14.4197	203.19	80.056	696.751	124.898	344.904	64.0476	610.485	79.6111
BjA033440	232.341	155.003	145.203	140.811	78.3264	79.8148	211.734	108.792	149.332	142.141	250.805	76.618	224.476	167.599	243.618
BjA033444	1.75055	1.64156	1.22992	1.63875	8.35514	11.6067	6.22388	2.33983	2.61068	2.8886	3.32858	6.51142	1.76511	3.35377	2.04585
BjA033558	9.30325	18.0575	12.1836	29.2084	32.093	15.6489	12.8212	20.0651	2.45941	38.7247	3.11412	18.1989	5.10126	27.8802	3.32308
BjA033567	6.37274	3.97024	4.04396	6.07621	1.90643	16.2398	7.68584	10.4671	2.75199	4.08459	6.24151	5.42249	14.6042	6.24726	5.35875
BjA033587	16.5788	4.06129	5.09042	2.18746	21.8909	9.99987	47.5838	7.58557	29.3552	5.50942	11.1039	47.2929	9.4497	16.5506	15.5395
BjA033597	632.126	1676.26	1244.81	215.291	765.747	469.563	322.205	811.359	103.439	1355.95	623.344	342.894	444.013	438.263	292.086
BjA033599	18.5449	123.518	21.7761	3.1533	20.0248	2.99099	9.47347	11.9538	16.1692	42.581	35.6721	30.4801	28.0729	20.6018	8.32038
BjA033602	242.982	181.848	58.6714	419.55	192.544	416.811	73.5246	421.337	156.456	122.928	76.9103	35.7028	63.4403	87.7268	95.6623
BjA033603	1.27472	1.77937	2.96536	2.2689	3.97208	1.08027	2.49139	1.66444	2.02096	1.68825	1.76366	3.24776	1.43674	1.52332	2.03054
BjA033604	27.2651	82.3853	25.4156	77.7142	3.21496	33.1324	8.21182	21.9062	15.4807	76.2185	5.66252	84.1465	4.24257	122.717	13.5926
BjA033611	10.1009	9.49302	2.67429	3.48697	6.54	1.54543	7.22084	5.36813	8.11239	12.0917	4.44454	10.5941	4.77552	2.82892	5.47939
BjA033623	13.7793	12.2117	7.53107	2.98137	10.3378	12.4544	3.06659	7.58389	5.15247	1.13425	6.56368	4.56545	4.93744	7.67257	11.4074
BjA033639	17.7855	31.0821	20.3541	29.6712	19.7639	33.9478	19.5494	27.4288	12.9628	23.4872	21.7681	17.1381	16.8309	20.0925	15.7116
BjA033641	26.6863	20.867	26.2333	24.1108	81.2321	21.8406	111.999	15.5793	59.1449	17.3324	29.2314	17.1125	20.3899	17.9968	15.7153
BjA033655	2.56227	2.54662	1.316	2.3901	3.60941	1.09322	11.4945	1.97056	6.98826	2.02378	2.20413	2.1338	5.99407	2.55858	6.86528
BjA033656	655.005	1724.47	1608.36	105.507	17.1889	70.4108	1.83074	150.496	10.2433	950.038	263.015	360.43	115.819	232.324	53.3106
BjA033671	4.09654	4.39932	4.35785	3.28089	2.53528	2.24092	2.94881	1.90276	4.15242	6.6819	5.85305	9.85003	7.46376	6.98302	4.96547
BjA033677	17.5481	21.9707	16.3704	19.5562	8.0128	6.07165	17.6671	10.5248	16.048	17.836	21.0435	39.9773	27.1815	19.9843	26.5939
BjA033680	241.596	164.247	201.081	161.995	462.508	218.295	658.497	236.818	273.077	190.208	306.122	119.777	439.768	197.663	465.673
BjA033683	61.7033	86.7521	40.7275	74.3537	24.8331	14.7575	76.891	18.92	43.4557	70.4912	146.425	50.0785	142.819	46.7251	162.229
BjA033693	3.16011	6.87165	2.99309	19.9187	4.83245	6.61664	18.5741	4.98715	15.3506	6.03575	5.54504	7.05269	6.08143	6.65712	5.36374
BjA033716	31.1036	17.1405	4.50035	58.7171	39.1931	31.0631	43.4208	41.2008	20.5101	22.253	39.6292	43.0387	15.2846	29.3569	25.3739
BjA033798	6.23286	4.31081	2.44344	11.282	3.16767	6.89147	15.6357	10.1998	9.52561	2.83048	5.37886	4.21523	3.23384	5.09601	2.90574
BjA033824	10.112	14.8302	16.9958	17.0865	11.4647	19.9509	15.6364	17.3608	11.8126	19.3364	15.3009	16.3564	15.7374	11.7493	17.2678
BjA033827	11.3014	13.6363	13.4407	54.374	92.6479	23.8247	170.646	64.3465	75.3167	18.1839	15.6071	16.7625	26.3203	10.1525	33.3263
BjA033829	4.92151	6.16471	2.17999	0.440355	3.77219	4.44045	3.24991	6.32867	1.75836	1.30282	2.35464	4.87783	9.76718	6.75347	4.49635
BjA033835	14.1964	7.25345	4.85359	46.2049	91.9906	66.6291	55.5011	60.1655	52.2688	13.5883	11.1416	30.8899	1.82413	16.3643	4.71057
BjA033850	34.0447	29.5407	26.9719	12.4102	3.67671	3.36827	2.23836	6.77665	8.03629	14.7106	8.04902	6.20934	8.18468	14.5574	5.23135
BjA033852	46.3152	16.8295	31.4192	83.1382	38.5158	92.4502	36.2651	105.296	54.1609	15.5654	18.9725	14.0989	47.6719	40.5815	40.559
BjA033893	51.6778	94.9102	40.5291	97.1242	74.6333	96.3897	33.8597	80.0027	41.2755	147.481	18.5818	12.709	7.24668	20.356	11.1376
BjA033896	11.8137	10.6998	17.7606	4.04982	4.77494	13.2657	2.4974	12.2216	4.93782	3.58648	6.18389	2.95139	7.61884	4.70965	6.01062
BjA033904	5.42405	21.4861	18.385	4.48405	3.52611	3.13537	4.93657	9.36858	1.87454	37.0412	5.59507	6.75347	4.0584	5.05264	4.88873
BjA033906	5.39541	3.5705	5.98478	5.53733	11.1782	6.33298	3.89281	4.25126	8.03871	7.70837	6.26643	32.1562	10.9506	14.5018	10.276
BjA033910	11.2816	12.7074	10.8601	12.572	13.1588	11.8133	37.918	16.2376	15.6696	9.40506	21.4372	5.50329	11.3197	9.50822	19.2878
BjA033918	5.41509	2.15056	2.79072	1.95486	2.41389	3.03718	1.06591	1.26087	1.73402	3.9755	1.88946	2.09176	1.65716	4.40267	3.31277
BjA033921	8.43906	24.2402	13.6553	5.87638	12.5412	7.65173	9.69527	9.90119	3.93871	22.2259	12.2003	7.03781	6.76479	5.98627	8.13176
BjA033936	26.2967	31.2651	21.7122	31.3498	17.6318	18.23	50.411	21.7073	24.1969	25.4812	34.3554	17.3806	36.5245	28.4549	57.3681
BjA033937	43.7767	14.4343	18.3782	43.4475	4.21041	57.7106	17.3158	22.0097	6.91062	6.09442	3.49492	35.4052	8.49068	53.2792	8.33398
BjA033945	8.99789	8.37165	9.0888	7.34651	13.054	14.2181	49.8591	8.13873	21.7944	9.27444	33.0688	19.663	40.9883	31.8838	30.4728
BjA033964	2.74772	5.24547	6.19207	2.85124	2.10438	1.50724	7.04175	5.11489	5.20458	3.44559	3.24896	3.12848	3.98484	4.04307	8.47495
BjA034049	20.8071	15.5203	20.8908	2.94786	2.54698	7.53097	5.34739	6.3266	1.42491	5.43255	7.59767	3.39598	10.424	9.4944	9.21681
BjA034050	33.2118	9.90003	20.2934	9.34777	6.34556	6.62861	2.05539	6.46458	3.54764	6.53066	2.52046	5.63852	1.27378	13.2473	3.42334
BjA034060	325.946	416.209	533.717	60.3547	2.62145	1.9753	40.7381	15.7682	2.37228	48.867	86.0323	22.1687	89.1514	14.1852	90.9724
BjA034061	13.0139	90.976	47.2272	16.5458	7.1692	14.3849	59.0787	17.754	28.4485	86.8666	106.475	13.931	41.1417	24.5793	62.2926
BjA034063	17.5029	10.0648	10.0553	5.74877	12.4045	8.80902	24.1335	10.1991	12.8172	10.0359	9.60349	11.6099	12.861	15.9927	12.783
BjA034093	84.9867	76.8219	35.8632	45.4022	27.6352	48.7711	45.1416	68.7832	29.102	39.9577	24.4311	23.8072	65.3999	63.4934	55.5191
BjA034114	3.38105	3.72402	1.94213	1.29395	1.99401	1.68386	2.19354	2.29696	2.39181	2.19732	1.03112	2.325	2.54266	3.37307	2.71621
BjA034135	3.66062	3.51954	1.23531	4.40399	7.11927	8.05396	8.78364	5.01394	4.34451	5.80709	5.50751	5.8034	6.8878	3.86125	5.10163
BjA034149	11.9981	11.938	4.43966	76.2731	73.6241	32.6212	108.452	27.3098	67.6519	23.8744	20.9125	9.7157	15.9877	13.5398	16.502
BjA034153	25.008	27.1745	21.1315	32.5788	8.09086	14.99	20.7918	19.9036	20.3225	31.4051	20.5382	19.5672	26.2125	20.0187	30.9855
BjA034156	8.52279	11.9624	9.56559	6.27856	16.4732	16.3806	16.9216	10.4576	9.92095	13.9879	11.6272	10.3611	10.9494	13.7841	9.07101
BjA034167	3.69315	4.81475	1.7501	8.02884	4.2156	4.99002	5.17336	7.66107	5.92952	4.10166	6.20079	10.0167	8.83546	6.75403	9.73631
BjA034190	9.78413	5.9711	4.68237	6.11364	6.94651	5.28374	17.0121	10.3344	3.88179	4.1239	6.15715	3.32214	4.38798	4.4191	5.60357
BjA034200	31.2733	48.8037	31.0892	23.5447	17.5542	26.1649	16.5253	19.797	8.43497	28.6658	17.7478	23.2682	12.147	41.6143	20.7477
BjA034204	13.7392	22.179	23.6285	20.7206	21.4308	32.3084	38.2515	31.8562	12.7628	15.5853	13.3993	9.67431	21.6044	14.9693	29.1653
BjA034233	14.8734	16.6551	21.5748	16.9478	9.44472	23.9976	12.6189	23.1646	9.03617	15.1797	8.66665	6.10463	16.6566	8.69472	14.4667
BjA034236	15.4802	6.50222	51.3931	10.5326	2.76023	6.15243	15.8605	9.27877	16.1494	5.14645	8.70105	2.62896	26.5869	9.37962	32.8183
BjA034249	26.6426	31.8773	34.2994	20.9261	53.9397	61.3598	56.2212	51.9707	24.7351	26.6329	29.1147	23.4349	42.3768	36.0986	35.721
BjA034256	2.2015	3.30317	1.67645	4.22597	4.11388	4.82692	2.31605	4.66064	3.92988	3.30058	2.61569	3.08719	3.14699	1.46515	3.24917
BjA034269	82.2607	107.783	57.4356	48.3258	18.5552	33.2173	70.9184	48.6184	46.7706	52.8009	48.1767	60.0784	92.3076	50.2489	85.8779
BjA034276	4.80101	5.63381	4.29835	5.54806	9.0799	5.90975	8.38348	4.19172	7.45651	5.13745	12.762	7.03499	9.39653	5.20237	10.2978
BjA034330	43.2073	96.6725	54.7778	18.6404	122.728	6.23936	645.661	32.6707	140.523	110.976	298.802	50.9482	233.943	40.7682	232.465
BjA034337	6.20723	2.87663	5.30994	16.8057	3.60227	7.88852	9.86035	12.8094	7.72881	3.47127	2.47206	1.79075	4.3978	2.38702	1.99182
BjA034367	83.1985	48.3861	44.3934	61.1974	36.5057	63.1013	56.4021	78.8975	40.5397	68.7621	34.1505	46.5913	53.4119	65.6174	44.7631
BjA034395	22.218	50.1784	26.5485	11.3289	12.7165	6.34075	9.02445	15.0986	5.18854	17.6729	14.1555	5.94315	15.851	6.73824	5.98927
BjA034410	34.7765	32.4466	46.3246	24.9491	20.3811	17.7067	29.259	20.358	22.442	31.1354	46.5905	22.6108	36.374	25.5936	38.9736
BjA034411	12.3217	11.4363	13.4102	3.39205	4.26407	1.81112	4.64558	3.58152	1.7551	9.25703	10.4728	3.78959	3.70041	14.2114	12.1785
BjA034411	724.764	125.517	64.4837	2569.01	656.46	1281.17	253.712	826.588	2072.14	104.521	421.992	31.3415	1249.06	318.7	861.295
BjA034474	1.78941	1.75679	3.31247	2.17709	2.99624	2.03417	6.53337	1.4607	2.54516	2.67139	5.42131	6.34173	7.16934	6.01131	4.50057
BjA034497	248.119	5.11877	17.0217	52.8453	121.422	42.331	14.3917	5.01401	22.1444	22.5021	14.4689	372.015	3.75324	115.841	14.8316
BjA034500	52.6085	32.9502	2.3133	32.835	43.5009	79.5782	29.2398	51.9161	15.2427	25.6229	22.9807	24.1033	29.0854	33.816	46.5153
BjA034503	13.2223	17.7035	17.974	6.07231	3.73393	23.4608	2.65098	5.50734	3.52528	17.2233	11.3065	3.0953	10.7441	9.8874	8.99517
BjA034510	6.62406	14.1444	3.61955	26.0965	3.731	10.9424	15.3408	20.6412	7.76568	7.10188	7.30749	3.61516	7.87124	5.80385	10.0211
BjA034527	82.9613	400.06	121.727	62.9888	17.8577	136.253	24.4331	61.7416	28.1322	116.94	104.987	35.6478	62.3869	26.8233	69.8741
BjA034533	33.8231	11.1916	18.5617	33.1457	10.7557	22.9154	6.07692	27.8156	9.07086	14.4549	5.5295	11.1709	4.31401	17.6091	5.52195
BjA034534	8.17898	6.80534	11.97	7.15905	1.0059	5.49292	12.9672	9.33652	5.06248	4.44044	6.34741	6.72595	8.78989	4.2031	6.40299
BjA034536	16.1307	30.2607	64.6862	1.16261	4.14246	1.06499	11.0994	8.28946	5.81106	6.88192	25.8791	5.80213	17.5477	3.58904	11.9834
BjA034547	3.08279	2.42088	3.35019	3.15233	1.21965	1.01649	2.95776	2.2373	2.80937	2.953	2.69117	1.85764	2.68517	2.56162	3.87567
BjA034597	9.54451	8.4449	4.45417	8.69318	16.9858	15.61	28.4044	12.4414	6.91456	9.15373	19.109	17.5445	16.9225	12.065	14.3061
BjA034658	5.55848	12.302	9.79296	2.23521	9.60882	6.59107	5.80555	6.93289	5.49583	32.9594	7.13726	19.2736	8.75417	4.25061	4.65849
BjA034716	26.4645	31.7582	45.0688	46.2819	9.57526	4.46874	14.3967	12.9889	15.5414	9.98956	90.6365	5.95446	59.3272	6.72741	57.9063
BjA034743	6.60017	1.84853	3.5877	6.30033	10.4878	4.68056	6.86891	3.97018	10.3415	2.67062	7.00615	3.8474	4.72597	3.7762	5.35615
BjA034785	19.5728	23.5755	14.7043	13.1643	9.75481	8.95628	21.7172	9.14159	17.403	12.8984	19.0906	9.18437	24.8829	11.419	20.0555
BjA034787	14.6552	38.0612	7.78309	45.5787	63.8527	31.1236	94.9755	30.1917	40.326	6.43499	20.7185	25.5808	19.006	14.4789	43.4988
BjA034792	2.127	2.24648	2.33873	1.41782	3.36687	2.71984	20.9396	5.2065	3.8182	3.15116	1.7683	1.87904	2.81357	2.10401	1.10264
BjA034795	13.7554	22.4613	5.38392	0	32.0942	27.0129	5.52678	27.1585	5.64743	15.9878	29.0911	52.6047	7.14305	24.9818	7.76925
BjA034796	3.03484	1.97197	1.29802	2.18519	29.0461	2.94641	132.13	1.97931	45.8984	2.39343	18.3831	25.8112	9.31869	3.79968	14.6474
BjA034814	180.545	65.1091	125.265	6772.06	115.419	2661.22	6.77402	2262.44	16.9007	1055.98	4.64166	231.166	3.70767	688.322	10.9673
BjA034829	25.3413	39.4619	25.5375	14.265	24.1397	11.0956	57.2479	12.4618	26.2279	25.0399	44.1538	21.043	25.491	19.7056	25.9287
BjA034835	6.88682	3.97044	3.98142	6.22402	9.22209	7.66418	10.4565	6.4142	7.43793	5.21396	7.10167	7.06085	6.35643	8.72253	7.76933
BjA034848	27.2678	49.5495	32.4512	26.9274	15.4046	12.5817	23.8987	11.9391	21.9707	27.4595	31.2797	21.2272	39.8889	21.787	42.4085
BjA034849	81.204	531.938	303.502	7.55307	4.96462	11.2944	1.33884	42.5509	1.88281	211.83	118.751	106.064	220.393	28.3513	39.3595
BjA034873	8.87084	12.1827	13	8.97489	5.06776	11.9663	4.52784	11.6409	2.76356	7.42378	8.91802	7.0169	7.64322	9.1973	7.36242
BjA034912	7.68593	7.04031	8.3267	7.87286	4.28282	4.98579	4.77063	8.79879	7.71104	6.46947	3.5552	4.84497	6.48835	5.37362	5.95793
BjA034921	39.2917	23.2138	71.3459	19.5658	12.8172	9.23519	2.05017	25.877	12.0483	6.98828	4.21495	5.70959	12.0328	4.40222	5.65738
BjA034963	61.9348	165.066	58.2474	32.2278	9.8379	4.61592	13.3899	9.80628	32.0305	73.9248	64.128	102.827	45.7125	58.7411	52.567
BjA034967	1.32589	3.47753	3.62485	7.01459	7.8785	5.83988	5.87435	4.52175	8.23129	3.92853	6.2235	6.18632	6.64727	4.37201	3.08439
BjA034969	6.51884	5.22231	4.76612	5.42794	11.3768	15.8777	10.8288	12.106	7.69617	4.7666	7.33546	2.23639	10.5918	6.59477	7.89095
BjA034973	80.7362	60.0455	116.403	28.1174	14.8753	1.18207	9.17582	14.7304	12.711	149.113	43.3064	37.3516	43.9416	27.0893	11.6081
BjA035003	13.6514	18.517	21.8812	11.6142	5.93465	14.2066	14.7291	15.5591	10.3081	22.8405	10.7841	6.55719	10.8631	9.73032	6.11441
BjA035018	16.6115	85.8829	45.4763	2.45752	1.89169	2.13643	2.08001	2.29055	2.76646	31.7378	29.1843	33.8895	26.2467	8.23986	11.0519
BjA035045	15.0852	10.6682	6.20823	10.5624	44.0631	13.546	62.7587	13.6632	35.6682	18.2325	30.2397	22.8335	11.7171	35.4722	35.161
BjA035048	5.05738	1.60585	4.56852	4.8878	3.99533	2.65457	3.37118	5.06077	6.38889	6.48283	4.60622	1.91613	7.12395	1.46144	8.33061
BjA035049	38.061	49.8413	31.9301	68.026	12.947	14.2802	26.1572	44.7626	46.0282	64.6605	21.4914	17.7145	31.8077	24.4963	18.1851
BjA035127	12.7652	11.4661	8.01979	18.7168	15.9041	12.5616	10.6323	10.9875	5.98526	11.1564	11.8773	6.49761	7.59771	8.73703	11.5808
BjA035163	6.60909	1.14483	1.71756	2.85199	13.1769	1.74592	2.19144	1.12599	1.54248	8.88153	7.96532	1.42819	1.51315	2.29377	1.99604
BjA035164	30.2601	37.5948	26.7499	10.3047	6.35875	5.67037	4.11346	15.28	4.21283	51.825	28.6705	8.47305	17.4715	11.333	10.5801
BjA035169	31.6916	27.2742	10.7293	31.4335	25.4453	72.2988	16.79	58.1964	5.67205	22.2224	16.9661	11.7501	14.3314	24.96	10.6537
BjA035179	4.69207	3.72402	5.34087	9.834	4.98502	3.929	10.2	5.16816	15.1771	15.1371	21.7327	2.79	11.0182	5.09267	7.08576
BjA035180	7.62503	3.6787	4.53927	71.7913	130.878	111.688	281.356	127.419	92.7831	8.16929	24.2561	3.79661	26.7695	7.34632	15.396
BjA035231	7.30089	6.06051	6.95042	11.7343	9.65191	4.2334	24.4983	4.82939	21.7701	12.28	29.2994	14.3448	23.1378	3.8737	11.0189
BjA035235	2.52283	3.4218	3.04613	6.16592	13.3446	6.27517	9.84895	4.88254	4.71602	3.25701	3.48118	14.6736	4.31779	7.33452	4.86725
BjA035241	31.2537	46.8119	60.7166	19.7107	29.9782	19.812	78.0685	20.6917	27.7308	27.6325	33.7422	22.9003	37.2121	34.9188	40.0106
BjA035243	39.6444	26.6416	44.5078	14.8137	28.5595	9.58182	37.8361	20.0498	13.1051	17.1444	26.9691	14.3504	23.2858	20.2344	40.1531
BjA035258	19.8647	23.0601	39.3091	19.93	10.4557	11.9682	30.6838	13.1588	17.1448	9.36633	32.8985	5.78047	26.6646	8.71586	31.7358
BjA035264	6.64621	4.15817	5.81204	8.71102	13.893	5.00643	8.00764	7.95327	7.31825	8.34575	6.63539	5.87947	6.13215	8.34185	8.18054
BjA035275	6.52489	7.8757	9.95673	11.4984	2.00233	16.8348	2.19161	9.59537	5.26817	13.157	4.49566	4.78672	5.82097	3.63877	1.95502
BjA035277	8.0168	21.5978	18.3724	68.043	7.86833	3.32849	66.6984	30.0428	48.4153	9.67604	20.1376	5.675	11.6913	4.09607	32.2861
BjA035311	40.8731	363.223	143.796	24.6319	23.9709	37.2241	24.1789	85.577	11.2309	606.684	175.132	109.498	74.9339	58.2491	50.2322
BjA035319	8.98065	9.67998	8.18092	3.67025	28.286	18.3647	30.3105	10.5872	22.1245	11.9557	18.0962	9.16185	14.8133	17.3585	13.4208
BjA035322	10.1233	15.1637	6.96454	8.3238	13.8324	10.9541	29.3209	11.8293	11.454	11.9423	11.9424	8.56154	11.594	10.6164	14.9962
BjA035327	5.94056	3.09865	4.01391	7.81095	6.06674	5.61153	2.6279	4.05712	3.30227	2.90942	3.28062	2.42078	4.75982	4.4797	3.01585
BjA035364	57.8238	51.0061	128.221	25.7489	22.7913	35.8377	22.8803	38.2361	13.6983	64.8356	74.5865	37.7958	79.4964	38.41	55.5779
BjA035434	4.45568	1.87104	1.89301	4.22551	7.91629	7.82683	4.58007	5.75412	5.29747	2.08566	3.3895	2.41596	3.84775	4.2096	3.26551
BjA035437	470.338	305.305	332.839	32.5173	105.214	373.525	22.5308	112.797	22.6574	242.822	36.6495	113.076	51.6263	211.593	24.614
BjA035448	14.0303	19.4903	3.19731	24.5797	11.7537	10.3028	10.3512	10.5229	9.72797	18.8309	21.2501	4.35624	5.69237	6.66706	5.37723
BjA035472	17.2176	46.3716	26.9088	30.0786	18.004	12.1631	39.5478	31.2926	15.2999	104.826	191.738	87.1865	152.154	37.3407	49.6597
BjA035494	11.3621	18.6472	28.6409	7.67506	2.18492	3.60774	7.3634	1.68475	5.9046	14.1777	8.79648	3.78583	7.19116	6.93677	10.6168
BjA035510	17.6591	11.2027	9.90914	29.6561	13.5965	13.9321	66.1788	29.9727	27.9352	8.80905	11.0462	3.81394	21.9143	9.63325	24.2386
BjA035526	1.37493	1.78939	3.50304	5.96672	5.78981	4.65821	13.455	5.64622	7.81497	2.85306	14.3579	4.0598	7.37796	3.96757	6.27392
BjA035535	10.0371	9.96205	14.8851	12.0737	10.7542	2.53384	47.3225	7.60513	9.51191	9.55237	7.24124	4.73198	10.4053	7.36509	10.012
BjA035537	58.1938	52.1489	64.5749	38.2589	103.926	64.6783	98.4003	37.0891	59.0542	60.4125	73.181	118.493	65.6201	97.3338	69.2722
BjA035556	40.8511	26.0955	25.9519	45.0082	61.0865	30.1637	139.793	24.2561	49.3775	90.4718	54.752	48.9235	37.4626	13.0941	32.509
BjA035558	35.4957	46.3259	52.9532	8.26048	25.091	4.38257	130.34	7.63131	25.5382	19.8876	66.3522	27.3677	71.8659	20.6239	43.3584
BjA035589	27.083	49.0292	28.7056	16.3235	16.7271	11.8807	16.6662	11.9506	12.9087	81.545	38.2502	26.9263	40.3474	37.8305	36.2066
BjA035596	5.46156	7.51819	5.45799	13.2744	4.73544	8.28079	12.3553	7.56477	6.54072	14.1617	18.4078	8.67624	18.9687	7.70949	24.1787
BjA035609	5.43929	3.774	2.04557	2.72302	3.56901	3.43074	3.06418	3.24832	1.5931	3.86691	1.68527	3.68709	1.72334	10.301	1.74657
BjA035614	9.5767	27.9487	19.3191	10.6848	5.53853	3.72128	2.44913	8.63216	6.56931	16.8301	10.0087	9.39766	4.68435	10.2645	22.0018
BjA035618	5.21279	9.02139	8.43903	7.22461	10.9094	10.0989	2.17278	13.5205	5.64965	11.2234	3.44469	8.02444	2.37099	4.80694	4.89222
BjA035653	43.7651	44.1998	58.5922	38.2591	61.9509	53.0621	62.884	66.6121	22.834	45.5156	32.2109	29.1989	41.9952	47.0352	41.1023
BjA035676	6.62023	5.05735	5.66365	6.69905	2.53064	9.12377	2.98837	6.12881	4.94848	6.78358	3.71547	4.74331	4.05712	5.09113	2.645
BjA035678	20.4641	13.0081	24.953	13.978	1.97544	7.15035	6.31498	16.5451	5.56271	9.1933	8.77883	8.91576	29.2316	6.68766	12.6013
BjA035682	2.00435	1.51752	1.67456	5.58398	2.79904	9.07475	1.55205	6.6906	1.43017	5.25523	2.51241	1.8587	3.18789	3.07171	1.17737
BjA035688	19.7199	28.3256	18.6093	9.73397	3.18292	7.07529	12.6067	6.89842	15.0903	15.7063	119.967	7.2508	59.0236	18.348	107.321
BjA035705	5.13643	5.6586	7.5156	6.07941	5.89456	9.16475	8.31466	7.98917	6.17898	3.76251	4.73697	3.51649	4.87077	5.7214	5.03428
BjA035706	13.9404	2.71315	25.0218	7.84455	3.54607	1.452	2.72325	5.38511	1.19771	1.30835	1.73778	3.37315	1.73347	1.31971	1.53816
BjA035707	7.81884	2.69995	6.46803	2.67809	9.64146	6.40034	6.53829	4.00442	5.97793	5.43223	4.41222	7.65822	8.27839	5.9412	9.33109
BjA035720	2.6263	11.874	2.46035	2.70099	3.54653	1.68923	7.20242	4.16126	3.9833	8.00695	7.72446	10.3657	9.32269	6.23008	9.59092
BjA035748	1.9148	1.5886	1.89839	1.95232	7.36504	1.90632	8.43919	3.74868	5.13581	3.49228	5.93298	7.97529	2.82927	4.46907	4.10128
BjA035763	672.902	1223.78	1341.75	198.168	95.0917	453.802	23.1556	586.404	57.9945	1128.76	497.694	519.063	609.657	303.905	124.894
BjA035770	28.2285	48.9971	26.5941	24.6106	32.3652	45.5194	99.3187	18.2838	56.7655	48.9291	40.351	133.751	95.0368	80.9735	53.5148
BjA035772	22.8818	32.6198	21.015	12.2095	1.70451	1.49241	4.31337	4.75223	7.04908	24.9873	19.8573	11.9318	14.6521	17.2776	27.242
BjA035777	31.5404	28.0931	29.0757	11.9942	14.3634	26.7857	34.9584	19.7803	10.7955	20.9276	28.3953	12.6871	34.9567	22.5228	33.9059
BjA035780	23.519	21.6517	16.1956	14.8687	4.86866	4.98779	25.9891	6.42478	15.9356	15.3784	20.1909	19.8961	31.7701	8.68195	33.0101
BjA035794	106.381	233.706	112.838	65.3712	103.527	11.5006	14.7291	23.7791	16.0224	148.364	232.054	67.7576	154.468	39.57	303.484
BjA035804	54.1089	42.4894	55.0054	47.7871	77.4896	44.7603	115.519	51.8011	64.0639	55.4471	74.7686	42.6982	114.669	63.4535	86.7055
BjA035817	79.2973	24.8548	29.2045	37.0409	7.47796	64.8185	10.5464	24.2352	12.7231	20.4649	11.3632	17.5491	14.4166	27.7104	16.2176
BjA035827	26.9882	33.3133	21.969	38.6112	15.213	14.4462	28.38	21.4211	17.7361	25.2003	25.4233	31.5212	33.9689	26.8215	19.4664
BjA035829	104.905	108.919	131.688	34.1396	37.8544	95.6664	42.0783	63.7477	21.565	133.689	166.552	127.264	161.763	73.4607	145.886
BjA035898	9.36331	18.2034	25.7731	9.4156	10.5504	9.4277	9.42577	8.54039	5.28158	9.80478	8.95583	11.2836	7.00202	8.3095	8.07837
BjA035923	2.21283	4.21471	1.95746	4.96973	7.14918	4.47977	5.02179	2.18507	2.55697	3.14601	4.79623	7.82383	7.61867	5.20219	3.63014
BjA035926	19.9748	20.0317	16.1119	8.16219	10.0181	1.26499	18.4625	2.99496	12.0608	20.4281	21.3646	12.8942	23.8078	14.3317	23.0838
BjA036034	8.89575	31.7042	32.1077	3.70437	6.77551	12.5954	12.6268	10.1579	4.75804	25.9986	29.3905	9.58086	11.6309	12.5288	13.1687
BjA036049	49.1408	40.0082	43.9163	92.091	79.7108	105.308	116.934	110.041	53.8357	38.3945	38.5697	30.0282	43.0455	44.7458	36.8865
BjA036052	9.64485	12.4421	10.6831	1.37535	5.28792	8.16431	6.219	2.96381	2.22489	9.37796	7.97493	5.55247	7.59185	8.08779	2.97936
BjA036068	21.5378	11.7596	7.3452	29.5489	42.6084	7.59513	40.5215	17.1688	26.7569	13.877	32.3776	21.6648	37.505	14.1343	25.3296
BjA036086	3.43417	3.90987	2.56999	1.33651	3.8838	2.86464	3.99851	3.26016	2.58502	3.3308	3.45769	4.70552	2.85076	4.23339	2.8887
BjA036090	20.6519	8.48916	6.57054	22.0405	16.7675	6.53786	19.8356	10.779	9.52629	21.7334	17.5253	3.67706	6.66005	6.06711	6.97308
BjA036113	94.6304	810.793	387.477	21.0212	19.8324	39.0487	28.728	67.0707	8.77159	537.168	216.37	234.233	208.874	56.9153	60.6419
BjA036140	7.48988	6.77314	2.17326	2.74105	7.92014	5.0565	16.1886	7.24646	6.55599	5.13829	3.32706	6.71994	3.8206	15.375	12.5352
BjA036161	351.96	269.786	673.481	294.533	115.835	54.7595	27.8321	85.3513	69.4692	128.487	23.8781	46.055	19.5018	192.864	21.9643
BjA036165	17.7658	15.0735	7.96788	25.1751	14.5206	5.36258	14.9225	20.9697	20.3177	15.6932	15.729	18.9282	29.2204	17.7348	21.0023
BjA036172	6.02793	6.26583	9.50406	3.65338	6.71	2.72305	2.97111	2.66663	2.17106	10.453	6.3542	4.27871	1.84889	7.11168	4.18955
BjA036187	9.14279	10.8681	9.12475	13.4398	8.93977	4.14198	9.05419	7.53091	9.66255	15.6416	11.063	21.5262	17.4872	16.1717	15.8672
BjA036212	12.499	6.51644	7.77641	8.81494	4.17965	9.50306	6.15208	9.95238	6.50723	8.73784	10.8147	4.3637	7.98058	7.88	5.67039
BjA036225	42.358	26.3886	39.9303	32.8902	33.6683	33.9759	31.31	35.9605	25.5237	15.931	14.6607	9.351	21.2456	33.2454	24.0505
BjA036246	4.91982	6.17206	7.06193	16.739	3.06006	3.97846	10.1443	4.73563	10.6924	1.39844	6.52455	1.51222	3.88054	9.56385	5.48094
BjA036309	66.2125	40.7035	13.5754	75.8264	40.0042	32.6149	58.1528	56.2946	46.5547	30.275	29.2966	38.7107	62.709	56.0249	46.9304
BjA036320	13.3886	13.9321	13.9778	17.371	18.0458	25.6106	15.3813	24.4298	7.31666	14.2345	11.2458	12.0261	9.51823	16.1978	9.46468
BjA036323	4.23157	5.49086	4.60626	4.42236	6.23083	2.84891	9.95017	3.99783	2.46133	2.34299	3.63974	11.1915	4.67084	4.727	3.73817
BjA036329	8.02697	5.45379	5.7468	2.80641	6.10939	5.15614	5.94484	5.19384	2.51219	4.96728	3.13595	2.16846	3.6323	4.19301	5.07155
BjA036371	10.1349	2.20039	5.27456	36.0428	75.9124	33.1547	135.457	16.6671	32.8659	4.24657	22.1847	4.25127	32.8254	7.96048	56.6786
BjA036374	4.12317	6.3511	5.4837	2.87694	7.30394	5.53887	6.71707	4.47436	2.88954	5.75513	4.52585	2.05116	2.58566	1.88174	2.76499
BjA036389	11.6408	12.7247	7.46427	10.9868	30.0774	1.62401	21.8284	12.0701	6.3043	7.35923	5.257	6.365	9.76333	15.4469	10.4074
BjA036399	12.475	16.7019	8.13321	25.8401	16.0357	2.11799	13.0515	12.6853	111.409	3.9164	14.4145	1.88496	66.6151	6.61697	234.884
BjA036406	5.446	6.2119	5.23077	2.08215	6.00752	3.45308	8.12888	2.82302	4.58573	5.01051	7.83841	5.49052	9.4576	5.95119	14.3136
BjA036438	2.07674	5.385	3.74675	7.78109	3.68652	6.23341	13.8884	5.68319	4.12605	4.0455	7.97372	1.69431	12.8111	2.14803	4.9748
BjA036444	9.96265	13.4838	10.8885	31.1754	10.7927	7.25587	15.4024	15.4341	8.17267	17.4077	8.51417	11.5686	9.92502	12.0884	7.94009
BjA036452	13.9871	20.1765	17.4567	31.3138	6.44628	19.4396	6.15064	20.8558	12.7887	19.5597	8.5166	11.7558	8.83961	16.8795	5.83184
BjA036458	6.73572	10.4939	8.98766	9.24725	4.57023	3.20545	3.03041	5.20092	3.83486	13.4066	9.07564	13.8852	11.2464	9.51775	11.3099
BjA036461	9.03219	7.18939	3.99543	14.9109	13.371	23.3338	14.0369	16.3215	10.4001	3.17565	10.5728	2.02812	3.03186	5.51895	3.09379
BjA036463	7.48087	9.78602	5.25798	3.11993	4.84225	3.59023	1.93054	5.67016	3.12478	8.43247	6.9648	4.52621	5.93725	10.2754	10.2026
BjA036469	17.4363	28.4035	14.8225	61.3857	68.5825	79.4563	80.8824	78.1575	70.0767	26.8935	10.269	13.1889	14.7144	14.1713	14.7679
BjA036470	7.28254	24.1481	11.0424	4.8038	10.2046	7.65925	9.65276	7.7607	3.93539	6.7468	2.79296	7.46253	3.52874	5.64472	3.88734
BjA036485	13.0171	9.4425	15.7386	27.8356	131.956	61.1885	52.7279	38.9733	166.291	7.13399	29.5948	8.21536	59.1615	27.7707	129.424
BjA036492	5.81549	3.04835	3.02853	8.48967	10.7892	15.3589	16.5909	14.8509	12.52	5.05386	18.1923	1.33779	12.0118	5.78737	12.1315
BjA036499	7.97735	8.03491	18.5271	6.24306	2.08314	10.8264	7.58735	13.8791	6.24522	10.5267	5.09122	6.61375	8.40316	6.79242	8.10139
BjA036501	26.0045	26.4172	23.0457	17.9017	49.3148	53.2008	66.6034	40.26	55.1273	31.8606	33.3604	50.5211	76.3836	36.8306	40.3601
BjA036524	17.7128	39.6471	29.6514	6.05769	5.3477	5.87153	3.93736	7.97636	4.44751	23.9192	9.30227	9.67217	11.9943	9.54677	47.7177
BjA036548	2.82452	2.39732	1.66817	1.46039	2.86037	1.41778	13.1609	2.07824	4.01445	2.23464	5.68188	2.49713	6.29804	2.53029	4.172
BjA036560	13.3846	23.0332	21.4062	8.01647	19.6188	3.77382	10.7288	22.1571	9.08444	14.1405	18.9924	11.3343	10.0429	16.0443	24.1074
BjA036575	6.7316	5.29816	5.59822	7.83045	4.30231	3.16879	7.83383	3.54931	5.46823	6.46061	5.21641	7.14546	6.96826	4.28828	8.26684
BjA036587	7.52108	34.0477	14.7268	16.4624	7.90298	8.80435	18.3532	8.4888	9.56186	17.7987	27.1414	11.3361	21.2622	12.2792	17.5654
BjA036596	10.3032	10.3895	14.6678	13.4128	2.24236	7.11165	7.49202	8.80111	6.5442	9.27257	7.48879	3.47577	13.8557	3.1688	12.6265
BjA036600	3.60412	4.68682	1.98761	18.7882	14.358	13.6634	28.1822	22.8874	20.6903	3.61929	4.45425	6.1138	9.67084	7.44202	7.07192
BjA036612	65.9668	63.4751	35.6309	28.8816	13.6738	19.2522	7.0965	27.6421	38.6735	12.0459	11.0478	6.29173	11.7666	27.5839	19.3136
BjA036614	67.0803	15.4705	30.006	202.135	87.9971	249.54	36.9505	169.196	54.6797	38.8136	22.1826	92.1198	38.4286	115.984	17.3068
BjA036624	4.60916	33.9301	3.87446	4.92631	8.62274	2.27084	4.55401	4.11971	2.67635	33.0546	5.88221	23.3828	4.64991	13.5451	4.69408
BjA036649	22.9296	10.2488	20.903	18.61	1.92874	21.835	3.49893	23.6101	4.05087	25.68	2.15485	9.47264	9.14121	10.7195	5.73324
BjA036665	5.99528	8.9496	5.5957	1.90839	30.7703	9.88428	27.1484	4.87427	4.48439	2.80109	8.40611	6.71888	1.95489	4.69085	4.73386
BjA036666	31.6937	61.3391	42.6202	11.5499	2.76277	3.43634	4.53962	4.49078	2.72863	38.7927	30.3912	3.83051	20.7165	13.3459	9.74695
BjA036667	7.68538	9.10104	5.42704	5.91308	8.52976	9.74008	12.6217	5.75036	5.52094	4.72578	5.14457	6.92468	5.12524	7.50021	5.28488
BjA036678	15.6723	5.98764	18.8643	13.9746	3.56745	3.06747	13.3749	19.4169	6.39041	13.45	12.6056	6.61237	12.6594	16.9658	14.9148
BjA036690	236.778	562.392	798.512	21.3083	56.2405	107.565	16.9554	59.8317	18.7288	552.569	345.732	235.858	262.191	153.357	81.9761
BjA036693	25.07	54.8294	32.7745	22.0658	17.5386	11.678	30.8482	18.7226	14.5132	28.2844	44.037	23.4036	57.5219	17.4466	47.271
BjA036695	26.8465	35.5638	38.5116	28.1426	16.4552	30.4239	7.59396	29.9422	6.03862	28.2572	22.6739	15.3214	23.329	25.7709	15.5006
BjA036725	4.12645	8.27011	2.32974	0	22.9093	23.7684	5.52517	2.87302	4.41206	28.7716	77.8242	4.9521	26.6295	6.2828	51.4605
BjA036734	33.0599	30.6198	31.273	1969.51	12559.3	13320.6	4925.78	5037.05	6876.89	62.5178	601.761	304.274	896.356	25.0708	15.0235
BjA036749	3.06829	2.22841	5.23854	4.3995	2.82901	1.53831	2.75752	13.5712	5.33864	12.1135	3.61757	8.62608	5.93711	1.37152	2.72594
BjA036760	17.529	7.90389	5.1017	5.18557	26.4152	38.4073	16.2449	13.3917	10.4835	11.8075	11.9439	9.4895	8.85334	9.78735	6.96598
BjA036774	7.35942	4.86357	6.43328	8.09236	3.57338	4.67381	6.23801	5.72214	4.43023	3.66616	3.52776	2.37954	7.87769	5.69024	5.33034
BjA036775	11.7782	14.8781	23.4457	8.23387	14.1237	6.30222	10.5162	21.3374	5.84587	7.82399	1.64108	4.19019	2.64323	9.79889	4.56665
BjA036956	28.1291	6.86318	13.2373	25.2619	6.42277	31.6617	13.2041	76.3713	5.48122	27.2966	1.89655	11.0904	9.52898	42.0474	1.68673
BjA036968	45.332	50.8368	50.4917	46.5155	26.3137	32.0549	80.7416	46.8996	46.0482	37.547	50.7129	18.9614	59.3219	29.5403	33.2604
BjA036977	23.6315	27.9402	27.1838	17.5179	29.2022	17.7577	64.1244	11.7989	22.1493	15.7843	27.9184	22.1856	19.8612	24.2769	34.4805
BjA036982	6.2826	4.80193	8.81766	4.75541	2.16921	3.05995	7.3852	4.66541	3.76511	2.11936	4.23501	4.50466	4.59836	4.71778	8.21066
BjA036983	3.64134	1.667	2.04246	7.54363	9.98376	6.81354	2.20699	9.26917	4.73942	2.4457	1.3592	1.83212	3.50674	6.23839	4.81405
BjA036985	20.4965	24.0693	13.3931	21.1149	8.92713	13.7034	12.4349	15.4935	9.8584	15.9781	14.3081	7.52718	11.1468	9.56607	12.0882
BjA036994	11.5865	17.8357	9.3275	9.18548	10.2741	11.8473	3.79662	12.1636	4.95866	13.1271	8.53284	9.35583	7.52413	8.52727	5.78088
BjA037005	31.2614	35.4182	15.7255	17.2283	11.2169	7.71649	19.3351	10.6029	17.7532	35.8136	32.906	29.1059	34.5238	34.638	33.5666
BjA037021	2.11746	2.50633	3.20507	3.53941	1.78518	2.64961	1.57383	4.369	2.22518	2.30866	1.78417	1.81413	1.4886	2.112	2.38318
BjA037032	34.8831	20.5469	18.8456	93.6898	36.1405	19.8501	38.7526	24.76	177.474	27.929	79.8769	22.9468	228.014	30.9138	231.346
BjA037047	2.85608	1.36689	2.55923	22.4001	18.6309	12.1932	14.5338	8.98913	7.83866	14.5038	6.59542	25.0753	2.63747	19.5956	7.48131
BjA037050	65.3033	60.4916	66.9007	81.6633	94.0081	23.2099	229.888	65.9107	91.0617	63.0951	130.187	53.1416	93.7551	47.6104	67.7599
BjA037073	48.6801	39.5662	33.7401	49.2105	149.082	113.891	261.971	76.4034	132.706	48.4558	60.0373	26.0979	85.8334	25.0829	80.7809
BjA037119	4.05554	5.23946	2.93401	2.7979	6.7497	12.4836	7.46145	7.27362	2.93821	4.94863	4.81598	2.92177	3.31382	3.0552	3.16921
BjA037156	19.9032	22.9186	8.02345	13.2985	47.9943	38.5513	102.172	37.3973	19.0036	14.9086	36.8575	9.81498	48.6337	18.2957	34.1471
BjA037182	20.8212	19.9859	26.8338	16.0093	12.1628	11.5564	10.2755	10.9974	5.80122	7.91477	6.85598	4.02485	8.01661	7.8872	9.89479
BjA037195	6.20155	4.8789	6.07879	12.1361	15.8188	15.7334	11.9974	26.3663	6.61377	6.5145	5.4554	5.24611	5.53326	5.75664	5.14015
BjA037197	32.6653	7.93957	5.56298	19.7394	5.05558	10.3652	22.5493	24.5325	21.738	55.8292	43.0879	83.9627	4.69631	39.7564	5.13264
BjA037221	10.0709	12.8683	8.49456	22.6453	11.5942	5.98244	8.60203	7.27186	4.88795	14.492	8.85705	19.8847	9.99652	13.0932	15.5489
BjA037231	28.7994	32.7232	38.7037	17.5306	11.0212	12.5421	66.3503	34.1972	9.1404	15.1914	33.1361	6.15365	30.6807	7.80618	23.0446
BjA037247	163.455	158.28	171.839	119.514	267.165	108.189	194.691	99.157	175.151	188.042	221.018	370.432	234.336	263.285	299.084
BjA037249	7.24826	2.93192	6.50389	7.29683	7.38991	6.06405	14.866	3.0169	6.57775	4.79329	6.86992	7.6095	9.15494	4.52644	11.589
BjA037351	7.46681	5.68898	1.49737	40.4246	55.6179	28.7228	196.514	64.4396	57.6094	9.27981	19.5823	8.60815	38.3091	10.2275	20.1146
BjA037358	2.46769	2.26194	1.59151	3.64892	3.36962	3.71653	2.52875	3.23632	2.57211	3.02619	1.63745	2.49044	2.22633	3.51713	1.10634
BjA037372	7.89638	22.9205	18.1468	2.43485	3.65945	5.76229	2.45259	11.8582	6.12475	15.4259	10.3628	7.63145	9.43725	3.18934	2.95359
BjA037377	199.571	102.803	123.984	185.603	512.698	324.639	307.34	210.369	359.482	125.791	169.306	90.5799	106.182	193.227	229.385
BjA037386	366.918	306.741	268.948	488.105	12.273	36.6198	18.4434	107.773	39.1493	85.7248	37.3276	24.8097	23.7087	24.3253	23.0204
BjA037389	98.1529	67.6779	67.2528	63.3939	77.3705	106.929	54.4458	72.6712	84.265	67.5994	130.669	23.0905	83.1269	41.8922	68.0872
BjA037393	10.0452	12.0028	10.4175	28.9082	10.0372	10.2926	14.3335	8.23163	9.01403	15.0332	8.07885	6.36684	6.33605	9.17394	8.63139
BjA037431	17.5831	9.17648	13.6608	11.7751	24.8661	16.0348	14.5435	14.6597	10.3426	15.199	16.1722	10.1147	11.0732	13.6865	8.74328
BjA037437	1.85828	2.19203	1.82525	1.16754	3.78542	1.84306	2.82731	2.06369	1.30728	1.18293	1.87196	3.49633	1.12962	2.80083	1.56543
BjA037467	15.3876	23.5466	23.4191	15.6922	18.1681	14.4346	20.4973	23.3411	10.5813	31.2738	16.6544	12.2587	13.5702	9.01148	9.69937
BjA037471	7.61798	7.28402	6.3001	3.49071	3.38509	1.11967	9.26539	1.23838	6.98764	5.10141	11.0874	11.6139	8.60749	5.29836	11.6678
BjA037531	76.1443	162.929	97.2491	67.4528	102.479	91.5791	60.4272	85.5439	38.3186	180.915	94.2022	53.3811	68.0312	65.6896	59.0508
BjA037572	73.4258	114.602	304.006	56.9943	4.53325	29.1746	8.37997	66.9895	13.8483	173.363	77.36	146.048	104.701	56.7401	42.8415
BjA037577	11.6331	10.1357	16.6976	5.80929	8.66021	14.2624	12.0234	11.8329	3.97333	9.2961	9.5156	4.47487	9.88972	10.4492	11.7002
BjA037596	2.35616	1.36936	1.82332	14.2075	2.28956	59.8514	6.37217	42.3507	5.77072	2.80456	5.26431	2.35681	3.90639	8.00747	4.70556
BjA037614	22.2576	20.2426	15.2489	64.1027	7.24809	9.81762	3.14447	36.5169	5.96525	18.5578	4.16878	3.41918	3.5807	15.1672	2.8712
BjA037617	6.40888	3.3113	3.95664	3.86241	8.05868	7.26899	7.18258	4.63887	2.90483	5.20418	6.38201	4.60754	3.08348	6.8907	4.49163
BjA037619	4.68995	3.57406	2.61751	5.04158	15.25	10.6237	22.5072	15.6634	8.21305	6.52015	6.48431	4.87748	8.22394	2.86997	4.97899
BjA037632	15.1505	8.11216	7.04749	12.9553	40.7588	36.6251	38.6341	24.7821	17.8432	8.24897	7.90444	5.32827	10.2099	14.5613	19.6415
BjA037634	20.3892	28.6072	20.8091	19.9548	25.2811	16.1184	35.6735	18.2447	18.1475	24.8623	36.6164	23.8782	30.1506	23.0163	32.1959
BjA037651	41.2353	44.9378	32.8643	46.6067	135.794	51.7866	174.817	73.2417	103.685	62.0568	79.532	21.6771	73.6797	50.3367	160.488
BjA037655	6.55907	6.97255	3.48154	32.6015	62.7822	27.9928	91.2607	31.4111	51.2336	3.07022	15.1386	7.20315	39.6994	9.07008	26.0166
BjA037681	33.6635	20.9145	30.364	93.2878	499.608	99.8102	583.599	93.8947	274.226	29.8946	52.6586	76.1161	67.4325	48.8798	64.6432
BjA037700	24.3113	36.2967	38.7199	37.5663	227.581	369.875	123.143	136.155	74.8216	114.892	42.1908	49.0175	50.1166	21.1752	8.46791
BjA037709	7.73113	5.44378	8.17215	16.8909	13.0537	17.4002	6.65471	17.5401	4.64894	13.3264	4.91427	12.8275	6.89339	18.0918	5.80694
BjA037729	206.138	182.207	210.013	118.917	55.7576	70.9901	48.0964	83.3264	22.4942	76.3213	48.2475	74.4752	26.0607	64.4921	29.9173
BjA037730	69.9428	49.3595	26.0709	31.758	318.076	170.298	92.0435	110.261	65.0176	60.5809	66.001	78.8317	53.6965	100.564	47.0813
BjA037760	7.76844	4.4681	3.40883	18.1527	21.3578	7.50128	2.16508	4.87057	6.3065	7.90331	5.44241	13.3565	3.05687	10.6307	3.57172
BjA037991	45.2761	34.1083	31.7431	30.4996	20.8498	42.9602	26.4655	50.0884	23.0716	18.5759	22.9707	25.2817	34.9054	46.3566	34.4232
BjA038049	11.2658	14.153	8.7646	10.3865	7.34937	4.95492	20.0031	7.97858	7.63514	9.55853	16.0942	6.18588	18.0013	6.73798	18.2634
BjA038054	2.18806	1.98844	1.04612	3.34373	2.34162	3.94452	2.45187	1.81503	2.23838	2.90299	2.89465	2.02596	1.75054	4.8094	1.43182
BjA038092	125.85	407.057	413.365	79.2617	60.6855	40.0539	1.62771	108.074	1.55302	546.91	124.384	219.768	173.649	45.2307	18.1243
BjA038098	4.08806	4.92594	5.00404	0.791754	4.59107	1.07534	1.83311	1.37776	3.80644	2.0457	5.60615	4.98697	2.85353	4.57507	4.44074
BjA038107	7.40665	39.2609	18.1552	2.7176	6.82684	4.1089	5.59546	5.58705	5.36926	45.2733	24.0041	22.9187	15.9236	12.7708	14.2651
BjA038138	8.98113	5.43039	9.26709	5.96378	7.94254	6.0017	10.5692	5.70643	9.96658	2.48244	13.9745	2.79667	6.74458	4.04539	4.10241
BjA038195	26.1961	40.2769	13.7251	40.6072	64.089	53.0328	77.4685	43.866	60.7188	29.4608	37.8452	19.6322	36.1519	32.6178	50.5947
BjA038210	4.72994	5.43142	5.27052	5.01108	1.96193	2.01351	2.06789	2.08865	2.19832	3.4324	3.18173	2.3142	3.56907	4.89149	6.68749
BjA038214	7.0613	10.1836	10.2478	6.50161	3.63483	14.9013	1.83767	13.8515	3.06665	7.93422	2.04489	7.30592	3.90995	7.10565	1.8991
BjA038217	2.00245	2.48933	1.85895	2.9838	3.87957	4.01723	3.98779	2.29352	1.46056	1.9765	2.13576	2.50752	2.58428	4.19782	2.94828
BjA038221	3.73863	4.8659	3.7741	3.58057	1.31769	2.53058	2.69326	3.6723	1.87392	3.207	2.54802	3.55002	3.43925	4.41499	3.69449
BjA038222	4.61437	3.81301	3.24974	1.93975	3.41861	4.45298	3.95474	4.31868	3.83274	6.11706	4.4617	5.81747	2.77265	6.3817	3.85256
BjA038226	42.3042	57.1061	38.4196	50.0876	20.4596	36.7512	40.3761	40.272	22.7667	58.1131	43.0259	68.3029	52.3085	44.6868	51.969
BjA038248	98.9975	92.8906	73.1098	15.8339	6.76737	7.08024	36.4965	17.6237	33.9727	115.516	45.1544	36.6889	80.5933	30.7345	106.175
BjA038262	4.23174	6.88501	4.79352	7.1614	8.12586	10.4393	6.38947	9.01855	8.85534	6.4151	8.65119	7.36675	5.2663	4.55774	5.04828
BjA038264	35.5296	23.6808	34.3437	1.97829	4.0642	3.35649	3.07995	4.25656	1.72908	16.1287	10.765	13.163	4.75089	8.88416	3.25023
BjA038284	4.56463	8.67616	4.92958	1.819	4.04518	2.17399	4.83525	2.45442	2.99715	8.83975	6.98454	4.87248	6.28346	3.68529	4.81214
BjA038307	2.15202	5.49384	3.69997	3.04017	13.9715	18.1193	14.0138	14.3385	8.88537	1.64183	4.65884	1.23693	3.62255	1.00465	3.8288
BjA038311	3.26936	10.498	5.84963	3.95527	9.4524	8.86522	12.7735	6.38394	11.7597	14.8862	30.6544	59.9696	90.182	48.8715	156.105
BjA038312	2.13333	8.6184	10.1694	0.565918	3.50666	2.16393	5.85677	2.4971	4.42158	10.6188	24.1707	43.6447	54.5911	34.8708	82.7614
BjA038324	5.827	7.24497	54.0753	1.04272	6.99175	1.80945	1.12244	2.74741	3.60987	6.05111	5.36173	6.21068	2.36405	5.48463	5.00287
BjA038350	11.3603	3.03184	4.40142	17.7684	18.8275	17.5836	5.18838	19.561	11.6401	1.29289	3.83623	6.96862	6.55077	6.86644	5.36612
BjA038351	11.4018	6.80697	8.41162	16.7185	14.2884	6.46471	9.90124	19.9726	17.3268	7.51504	7.01451	7.34219	8.7923	7.35128	9.006
BjA038369	5.45301	8.65744	6.06244	3.01803	3.21496	2.76103	12.691	2.6553	6.4503	6.21346	3.35556	10.1427	7.17973	6.83661	11.2719
BjA038380	68.177	62.136	53.6529	102.935	46.5023	105.397	165.865	191.707	74.7159	102.11	97.3695	17.3351	131.899	74.3337	112.409
BjA038407	11.5943	16.0265	11.0518	8.0085	5.67794	3.48024	3.3228	10.264	1.38	33.017	5.39587	11.5893	4.42997	6.15442	2.60177
BjA038421	31.4564	23.3894	28.98	41.1143	26.397	62.5914	20.078	52.5029	13.6663	12.9999	31.4866	7.11853	19.9892	22.5636	34.2222
BjA038423	6.56065	8.59233	4.93663	8.27038	25.6754	4.29434	28.8185	7.28431	18.0993	9.85797	17.0389	13.2647	18.2012	10.1361	20.03
BjA038546	12.0544	16.4584	13.1444	89.8983	167.674	59.2369	118.597	59.594	102.728	33.9009	31.3896	57.5969	28.706	19.124	33.1957
BjA038554	19.6834	24.1293	21.0705	28.2575	13.3205	30.0739	12.4944	27.8719	6.3135	18.7279	8.65172	11.2362	11.6418	20.9006	10.8517
BjA038560	11.8534	8.0304	7.24609	12.9889	21.7398	30.8001	21.6164	19.7988	19.3691	12.7852	13.3901	11.5199	9.84229	15.5732	9.44536
BjA038604	20.2345	25.019	38.3475	9.04833	12.111	34.0562	6.56563	27.6084	3.97423	25.2183	13.1467	14.73	12.6216	14.8989	10.723
BjA038608	368.219	426.17	521.126	120.785	126.275	166.661	76.5139	248.292	51.7623	583.169	229.796	175.928	265.463	205.652	190.433
BjA038637	504.944	1055.94	629.855	288.765	191.611	284.691	102.551	250.819	78.2476	629.938	411.732	355.857	546.58	190.331	86.6418
BjA038641	2.87409	3.12904	3.11855	2.50471	7.75817	4.26234	4.53951	4.93233	2.89964	4.50813	4.40055	3.143	2.74375	3.09389	3.65316
BjA038643	8.80863	7.24589	9.58454	23.3366	12.1519	16.8871	43.2958	25.1878	20.0461	5.07174	6.67332	4.66572	5.83269	8.23001	6.35351
BjA038663	42.3319	43.232	28.0321	27.9383	26.9698	45.7159	25.7789	36.717	26.1188	44.4424	52.201	42.3708	49.0863	64.6391	35.9736
BjA038675	2.69145	4.75652	3.05944	3.0045	9.36394	3.20921	6.29025	5.41087	5.16426	3.74635	4.93737	4.90577	5.24402	2.1473	2.35198
BjA038690	9.53496	4.27402	10.117	10.7972	27.0973	3.23174	28.3177	8.50231	38.027	4.0371	4.59626	1.17256	5.14547	5.37035	10.094
BjA038755	12.4827	10.1117	7.89289	13.0296	22.621	17.5089	21.9222	13.9582	11.3906	10.0211	24.3372	10.6045	12.6624	14.7944	21.7652
BjA038767	230.907	276.045	285.162	123.102	35.6593	45.5484	17.842	34.6784	91.4682	209.995	31.8673	36.1208	43.4209	230.207	34.9991
BjA038802	15.9347	4.93263	6.51943	17.7302	41.6806	62.7082	15.9835	41.3265	7.71079	6.01676	6.36817	18.0177	6.48165	29.0366	4.8325
BjA038803	11.3131	18.359	38.6362	6.21346	10.8019	6.75931	3.94127	6.57658	7.10644	29.8347	32.1036	17.0646	19.4876	10.5287	6.87573
BjA038839	36.4741	123.035	78.7746	32.0767	15.1724	13.1363	27.3541	22.7229	28.1785	136.615	55.6138	60.2518	57.0073	52.3156	54.7146
BjA038846	120.528	31.7015	42.692	187.139	45.0658	168.183	18.0004	137.475	43.0902	9.03914	1.97983	5.07832	5.81595	20.903	8.2169
BjA038915	37.3414	76.7357	69.3329	74.7943	16.4723	10.7831	69.6118	22.6565	29.0497	45.191	27.2772	18.2984	21.9614	16.6083	18.3566
BjA038917	34.0528	45.1437	23.175	0	60.8354	14.7836	42.6001	19.3643	30.219	8.50087	29.8693	23.5133	12.607	15.7323	21.5327
BjA039001	6.86775	8.6381	5.04172	6.47426	11.8664	26.1646	12.1314	13.732	9.58935	8.00548	13.2479	12.4365	9.36987	3.43118	8.76484
BjA039002	277.246	177.862	772.649	246.75	35.7193	103.395	38.151	159.347	45.8072	160.333	50.341	316.63	138.697	200.705	91.3522
BjA039004	4.56069	5.01265	4.24672	3.69329	2.08271	2.31841	1.70499	2.04797	2.27692	7.69552	10.7989	4.73252	12.0279	4.45868	10.1636
BjA039010	6.07181	5.90586	5.06763	7.60794	8.78394	30.6489	10.7227	19.8546	6.54943	5.20161	5.27433	3.7586	5.48215	3.58456	4.86144
BjA039045	19.9094	26.9176	16.902	20.1234	13.6777	4.52849	17.1569	10.2681	12.319	20.7226	19.405	29.8553	26.4592	13.4237	26.9754
BjA039080	3.05337	2.84442	4.46322	2.79139	1.84183	1.93997	1.58466	2.25426	1.79944	2.75282	1.94282	2.21027	2.16241	1.23983	1.92577
BjA039141	20.318	36.5325	18.7739	27.7715	27.3194	25.3309	13.9487	34.1869	16.1079	30.6158	16.5796	21.872	15.6309	21.2223	15.611
BjA039144	16.7942	8.35208	10.0908	13.0044	86.989	25.7881	208.449	20.2884	30.9864	13.2942	42.0482	5.28232	36.3747	14.919	32.1948
BjA039158	5.74432	17.5613	11.2864	6.45029	4.17091	5.71319	4.00788	3.85019	1.42613	27.6842	8.85964	17.4774	5.9944	11.1817	4.50069
BjA039159	11.3953	9.1154	10.3522	3.75532	15.0179	10.2876	17.8299	8.63077	8.20019	6.56506	11.3846	9.67003	8.85642	14.196	13.9889
BjA039168	20.2763	23.5227	18.6504	21.229	13.4526	15.7564	48.2536	17.2435	13.7329	11.9811	13.9901	12.5933	15.3584	15.3527	22.1343
BjA039177	42.5525	42.8672	38.9097	21.9318	20.3474	9.07912	16.149	18.3845	19.2588	22.0973	17.7032	12.6589	25.1757	16.5984	37.2619
BjA039197	11.6811	37.6638	19.9931	33.2008	37.2737	28.7171	33.4631	20.8888	29.0997	59.1886	44.3856	43.6916	29.8087	30.771	59.4872
BjA039202	14.2783	16.1161	15.474	18.1257	5.75461	140.848	7.6933	51.9365	3.53677	12.7736	77.9138	19.4579	35.7374	11.7874	109.003
BjA039221	5.32944	4.70635	31.0172	13.2347	5.90934	13.6182	1.54249	9.95931	9.36174	18.0139	16.3638	12.852	18.1352	2.53894	2.32485
BjA039283	10.0018	6.07519	6.84607	4.3604	6.6287	5.49971	19.6855	7.47079	6.89308	6.74136	8.32271	6.20542	10.0134	9.42799	14.8609
BjA039287	31.5702	38.0638	30.7572	11.7997	5.78755	5.88606	18.431	13.4628	11.1604	20.8931	31.324	12.9645	22.7391	12.8795	25.4387
BjA039289	5.47741	8.14435	2.14436	8.63121	12.7528	7.02684	14.0268	1.81167	9.56133	4.67362	6.96583	7.15357	13.0679	5.22437	10.7755
BjA039307	10.7	6.10511	3.19888	6.7873	22.1526	3.889	17.9056	17.3214	11.7746	11.1173	6.91796	16.1808	14.0619	7.97585	6.21456
BjA039315	7.75693	8.40982	7.49153	13.3438	9.89553	12.5885	32.8626	12.2776	13.1131	4.96097	8.84156	5.31557	9.84756	9.79999	11.0462
BjA039336	28.6029	89.998	85.2597	12.2669	6.84472	48.8375	5.9964	41.0991	3.02721	54.8487	11.4798	29.7885	15.9732	13.5465	5.06349
BjA039337	47.7932	64.3497	43.3689	19.4338	37.7001	53.1329	53.5312	35.5986	44.1591	48.2356	53.7929	27.4966	44.5405	32.9929	40.9969
BjA039375	2.89217	5.04187	2.42596	3.96306	7.44191	12.6723	8.99631	9.78821	4.96697	2.83653	3.36677	3.48701	2.75081	3.33063	2.80783
BjA039381	26.7962	62.8539	33.2605	39.1515	45.1936	37.3282	68.9146	42.4819	24.1067	38.1922	29.4495	28.6212	24.9513	23.408	28.349
BjA039397	3.70074	11.6523	4.8208	3.19142	2.19848	3.84024	5.01007	1.60784	2.72501	5.76014	4.7829	4.13176	1.61868	7.20691	3.96508
BjA039400	4.90685	11.8447	6.33875	3.91386	6.01011	2.90587	5.61057	4.30919	4.08995	8.23089	7.17106	7.56634	5.0208	3.75333	4.83271
BjA039402	5.75468	9.87859	7.15098	5.16908	21.1195	20.5977	7.78351	18.3687	1.36612	4.76354	7.05015	2.64522	8.25412	3.24734	2.16732
BjA039527	38.1899	34.4291	29.5816	47.4529	1.77962	7.53582	4.20931	13.708	13.599	34.1697	8.78558	16.2942	12.2465	17.031	12.9888
BjA039577	27.4926	79.0114	74.1386	14.8472	32.2953	50.4427	18.4142	46.3551	16.2769	196.191	44.0597	65.7211	44.7683	24.9355	15.8949
BjA039585	63.7621	27.3697	13.1737	95.4408	12.9073	34.2642	11.5037	53.0955	10.9345	28.4825	1.56122	14.0286	11.3558	29.5773	3.03085
BjA039589	3.539	3.28792	3.3582	10.4809	2.66494	6.12698	2.03048	5.86038	6.44734	1.91551	3.11712	2.80513	5.75972	1.78703	3.19434
BjA039594	1.84834	1.81984	1.14304	0.973203	5.12023	7.71712	6.17121	2.85647	4.05028	3.07	2.30295	3.20601	2.65834	2.82953	2.87148
BjA039908	148.91	87.7902	131.135	33.9057	13.5896	5.14137	26.6389	17.0448	24.7803	15.5309	13.8078	9.80938	17.2092	16.0731	15.3902
BjA039919	34.9384	63.2549	40.4122	24.0185	19.25	16.6943	65.6775	21.1585	32.8174	47.0775	56.7336	31.644	59.7927	34.4301	53.1437
BjA039937	82.7085	63.1026	74.9859	18.9897	7.94257	6.78039	31.6114	12.9393	28.6761	16.3319	43.3454	17.6884	80.6546	16.1332	40.7277
BjA039938	27.8469	120.68	65.4831	16.8904	15.8411	11.9706	8.61754	22.3521	7.51664	40.4298	8.62123	5.12573	7.55589	13.5763	5.32424
BjA039952	5.79077	3.55826	5.47719	10.1586	2.91167	13.0611	16.8338	15.3588	14.3739	5.57724	9.0093	3.79278	17.8432	8.83554	9.50287
BjA039966	14.6895	17.4014	11.4868	18.2373	21.8597	13.8526	60.1338	12.5485	13.6128	13.1281	30.3129	12.3738	37.129	10.3276	21.0224
BjA039973	3.85216	5.13393	10.8101	4.07345	1.86238	3.81508	2.08999	8.10173	1.21252	5.00694	2.40416	2.26303	3.95815	1.8565	2.33468
BjA039974	15.0307	21.5911	2.43404	39.5503	17.8984	26.6566	23.9375	31.4785	19.0236	12.746	6.82979	8.80141	8.87883	5.67591	7.82508
BjA039976	8.69982	9.94464	8.40329	11.0119	8.84855	5.96685	3.91603	17.8978	5.83897	10.218	5.37686	5.92319	10.9633	8.52852	7.13645
BjA039989	12.6951	10.3592	9.59643	22.2422	17.1029	16.9342	9.74721	16.5272	4.37287	8.92873	4.52062	12.5129	6.38593	13.2766	3.66456
BjA039997	109.645	71.1471	97.3844	103.231	66.8322	178.543	80.8196	141.404	55.7005	74.3496	52.2713	65.7126	110.951	92.9312	107.75
BjA040014	204.896	209.072	164.302	61.116	20.198	20.8491	10.4222	25.3495	10.7447	60.2065	3.48786	33.898	52.4836	122.785	41.8134
BjA040038	59.0263	38.1058	75.4493	29.0688	9.89467	11.875	10.039	24.5237	5.19117	13.7066	15.9996	3.90117	13.882	7.08695	11.3844
BjA040043	8.79345	5.48571	8.63099	3.19572	2.56863	4.64655	6.19425	4.90387	1.782	1.68518	8.34825	1.85457	9.56758	4.39461	12.1058
BjA040057	19.3689	12.1759	10.6776	18.0973	32.4834	36.7415	16.4344	24.2793	20.15	13.9544	16.9637	36.7901	25.2826	27.3904	22.7079
BjA040065	69.7825	48.5893	57.5936	36.8073	24.0456	28.6634	37.9294	39.768	16.546	36.8636	32.3554	20.2631	31.4243	41.375	42.1391
BjA040193	2.16777	4.5746	1.26512	2.35993	2.17053	1.19011	2.37987	1.98123	2.15859	5.19553	2.44703	2.38011	3.60932	4.51	2.27717
BjA040272	113.055	113.343	34.8806	154.98	44.7239	89.8677	96.8585	121.351	50.3052	48.2311	72.9595	16.8703	77.7825	56.3467	68.1057
BjA040281	4.41374	9.96703	2.14407	2.5546	18.3552	12.9379	26.3782	5.74931	11.1786	1.33695	25.8177	13.9611	7.58338	9.49767	27.4784
BjA040324	13.845	13.5588	14.5375	5.05122	5.16262	13.8391	4.61236	13.1145	6.99808	29.7255	24.5168	17.5781	17.0588	16.5368	11.0277
BjA040339	11.8731	6.31674	6.4497	11.445	10.9435	21.4023	25.3385	17.8533	11.5911	4.46975	4.61673	2.63475	9.54813	5.92028	13.1001
BjA040353	3.22854	2.53946	1.49036	6.7244	10.1967	7.86801	6.86041	7.38782	6.2083	4.85469	4.93515	3.52898	4.94512	2.61194	5.22364
BjA040367	330.185	176.737	197.998	205.416	104.854	24.044	505.309	48.1687	126.807	104.003	186.206	101.21	262.555	97.7872	452.893
BjA040370	56.2383	83.1047	137.035	66.026	15.3036	40.779	18.7479	45.4206	22.7452	55.4852	37.7152	29.2559	31.8915	27.4511	37.7864
BjA040380	12.4026	18.6768	11.0437	7.61007	7.74653	7.12148	10.6448	7.6596	4.33446	7.41113	11.7876	18.7026	13.3653	10.0912	11.8066
BjA040385	26.0608	23.4728	22.7379	36.4814	17.7425	24.0224	22.0619	28.1971	16.8474	21.9603	12.9688	15.499	18.4795	24.9864	19.6068
BjA040386	3.15823	3.06177	2.54345	2.6627	4.91143	2.88487	5.92159	4.2465	3.25694	2.67119	5.84642	1.90092	4.97697	2.47248	4.76825
BjA040388	61.6531	124.376	31.0108	114.042	1.99606	28.1756	13.3466	32.5461	4.20554	55.3425	55.6566	14.1794	40.8498	33.5209	95.2013
BjA040415	8.56932	14.1719	12.5909	8.4938	9.60882	18.3608	13.1592	9.90412	12.7232	12.7718	12.2545	26.6866	26.4376	19.687	14.0768
BjA040470	14.2724	19.3261	11.2221	16.2184	16.71	8.84529	22.9689	9.24603	10.8704	11.3458	17.1581	25.6241	18.2411	14.506	15.2443
BjA040496	58.5899	47.653	43.3526	131.712	4.5366	55.7568	6.35179	56.1278	21.803	27.1015	9.57854	31.8607	19.2578	38.053	20.4909
BjA040516	7.03987	13.79	4.81145	32.236	14.9584	43.3078	19.6597	31.0253	10.7868	31.6942	35.4598	26.5989	24.2238	59.728	33.7725
BjA040520	2.11956	4.15526	3.03233	2.1355	3.22894	1.25547	4.29217	2.22151	3.7011	8.39533	9.69838	5.95602	10.9019	2.66621	4.30736
BjA040528	12.3837	6.82809	7.87947	9.88028	25.1222	17.0627	63.9252	24.1662	28.0476	20.1265	28.6027	46.5958	59.7471	23.4245	43.0881
BjA040529	16.4557	69.8877	49.0017	100.592	19.1206	30.8018	1.52629	22.9232	17.377	20.0448	6.75654	17.0402	17.3384	22.0621	14.8343
BjA040545	2.49977	6.02815	3.46196	3.13803	3.30372	2.77269	2.18267	4.17695	4.93914	7.68955	3.00909	2.9997	1.92795	3.05293	2.08081
BjA040554	2.90945	3.39303	2.81908	1.72462	3.73758	2.87952	5.14476	2.17148	1.7838	2.21479	5.67991	1.70613	4.65996	2.71939	4.02577
BjA040561	27.4037	27.8004	25.8271	116.78	39.0012	57.1287	37.9562	118.61	34.6212	15.9986	11.5392	19.375	21.5391	23.6254	15.704
BjA040562	75.8686	57.5299	65.181	47.0995	184.549	275.189	117.968	159.285	63.301	32.2393	110.29	173.146	107.311	120.864	128.803
BjA040572	8.02664	6.19916	9.56461	10.4323	3.97303	19.6495	6.37664	14.6023	4.79201	4.96841	5.65589	3.99334	9.0289	5.68522	5.42392
BjA040589	36.226	43.9439	23.5729	27.2551	8.01348	18.5539	31.6059	18.737	15.7472	28.3962	36.8502	20.6221	34.4682	41.3243	38.9516
BjA040607	4.2225	2.787	4.17339	5.32283	2.75106	5.63077	6.82325	7.02898	25.6996	2.7759	2.70552	2.19937	3.95203	7.96226	4.62092
BjA040611	222.113	571.925	356.905	145.622	21.3425	45.1571	27.2156	102.366	30.7896	348.142	156.897	126.281	154.062	81.4815	150.531
BjA040627	7.83816	6.33787	2.60064	12.0378	13.4777	16.6934	20.6776	17.2858	10.5962	5.56769	5.60868	5.47895	8.55726	5.38132	4.2893
BjA040630	161.919	96.0303	119.685	178.366	73.9849	208.482	81.6086	168.512	46.348	189.009	49.7685	62.1851	55.0791	153.594	53.309
BjA040633	6.4375	5.62661	5.95144	9.81377	23.2492	6.17493	29.245	9.16507	9.11532	18.651	14.8601	7.05152	9.55126	16.4575	15.9362
BjA040635	11.5268	15.4247	7.75511	15.9783	8.32183	20.0585	25.2702	18.6953	14.6741	10.1852	12.1288	5.44672	16.6866	15.0087	19.7404
BjA040637	347.714	501.896	451.759	1079.03	119.856	57.9799	653.209	156.191	278.386	183.621	347.672	85.5759	422.077	94.0461	524.668
BjA040645	4.03999	4.59975	3.63992	3.72699	5.34275	7.36179	9.17395	5.38012	2.9974	3.61197	4.6134	3.15982	3.17286	3.8955	2.95263
BjA040701	2.00729	9.5333	9.55843	8.24067	7.81155	8.42802	5.82985	4.38392	1.68614	12.9972	7.17641	7.79176	6.85654	1.97306	6.83079
BjA040720	25.2398	42.141	52.0974	21.6293	2.88922	31.9943	8.45387	26.132	5.85257	55.185	24.3418	22.4687	16.1359	14.5809	17.6304
BjA040737	90.9972	32.0919	10.77	77.3177	44.4245	52.0777	42.8791	64.1056	17.1562	23.1913	16.5981	24.7792	18.0787	55.7177	18.5124
BjA040753	46.4232	45.9527	62.7729	39.2419	78.0767	104.612	58.309	88.824	30.7493	42.542	37.0814	14.1904	27.7169	34.046	41.0745
BjA040758	49.8515	286.567	115.875	21.3641	4.29339	19.5883	1.71406	33.0638	11.8567	256.38	13.414	90.1527	10.2993	36.7872	9.53737
BjA040759	15.3328	35.2557	15.0744	25.3987	5.64121	18.5824	3.90593	24.3442	11.2126	19.4495	6.26275	7.7024	4.20639	6.26691	3.36624
BjA040780	29.4242	65.791	44.3923	37.3953	1.61383	6.7793	5.67711	16.1727	10.0683	33.2484	14.4256	7.38846	4.10339	17.8663	5.0357
BjA040784	5.24868	13.6277	9.49296	3.30819	3.78461	2.46323	8.21326	5.12255	6.61496	17.9012	6.67236	8.73894	7.13108	6.30847	6.30527
BjA040793	76.407	41.0127	54.8623	25.1103	18.264	21.6088	67.3862	13.2567	39.1598	42.6123	29.678	32.3413	168.349	37.774	49.9706
BjA040823	3.80911	1.0915	2.01626	3.26471	5.78787	6.32274	1.04642	4.61592	2.87867	1.07358	2.98177	7.36819	3.06498	2.59822	2.54534
BjA040847	11.142	14.0992	12.8007	9.15716	2.07812	4.11783	6.31288	7.45298	10.2418	14.3476	12.9881	3.69271	21.3274	2.49063	14.4939
BjA040860	4.59995	5.61917	1.7771	9.4978	2.76456	5.22257	6.75602	6.885	7.23687	4.83638	4.76178	2.41899	3.66163	1.81436	4.20634
BjA040875	5.43981	4.28838	3.88953	4.39441	3.36538	5.61759	3.15554	5.29711	2.42312	1.81504	2.46657	2.18956	3.03376	2.68147	1.87839
BjA040905	2.14387	2.80558	3.02286	1.72447	3.30034	2.27515	4.48807	3.06341	3.30025	3.56365	3.48983	1.24296	1.94565	2.58151	2.48711
BjA040919	36.455	33.7914	24.4212	35.916	62.208	78.3302	70.0395	51.6259	42.4177	25.9372	48.809	16.7426	52.9279	31.5147	65.1576
BjA040947	37.4259	39.8433	34.1961	40.23	44.8933	39.3915	42.2797	40.9904	30.4478	35.8608	32.5085	33.8452	46.3945	32.7733	39.0751
BjA040958	4.94067	5.19616	8.94885	6.66346	7.86679	11.3264	22.4677	20.8161	5.36768	5.96933	5.32191	9.12135	10.589	4.84372	6.58792
BjA040969	3.23081	3.13547	2.15794	1.59451	8.1642	4.59044	12.0722	2.33401	3.38928	2.8333	3.9758	3.30394	3.38279	3.39838	5.11518
BjA041004	2.3307	1.53567	1.44591	2.26506	3.69251	6.5891	2.68234	4.41222	2.36008	1.38441	2.28265	2.50366	2.12288	3.69691	3.51381
BjA041017	41.2551	119.915	100.743	5.3985	15.7986	18.7024	2.88252	7.02354	2.82197	75.9503	74.558	55.158	60.0314	33.08	17.1641
BjA041021	10.2241	4.15371	10.6196	4.91777	2.85966	18.2977	3.97668	16.1513	2.12328	3.77922	4.99059	1.19618	3.0531	7.20627	2.77586
BjA041024	10.6483	6.53416	15.5651	33.285	6.49881	17.1994	3.29008	26.659	4.24418	32.7026	3.66329	7.7697	3.11273	10.9977	2.23972
BjA041049	12.8136	15.9551	13.8667	10.367	21.0557	7.50133	74.103	14.1521	15.0743	11.6808	41.4901	5.04569	29.328	13.076	66.865
BjA041055	21.5711	24.1133	11.4783	19.2079	19.7332	24.9292	14.3854	26.3885	18.8606	17.5969	18.3491	17.4668	18.807	20.1169	20.0351
BjA041117	22.4572	23.7854	26.7166	45.989	54.4356	44.0371	34.5138	21.975	32.0304	62.5431	40.4786	32.396	45.5659	13.6696	30.2327
BjA041159	6.43637	6.78008	6.09202	5.34672	6.27072	10.9367	2.73097	6.72934	6.9138	6.58524	4.50349	3.25238	3.00767	4.37409	8.60981
[truncated: 4,582 more rows]
